# Supplementary material for: Association of Genetically Predicted Insomnia With Risk of Sepsis: A Mendelian Randomization Study
Source: JAMA Psychiatry. 2023 Aug 9;80(10):1061–5. doi: 10.1001/jamapsychiatry.2023.2717 (PMC10413214; doi:10.1001/jamapsychiatry.2023.2717)
Supplement: Supplement 1. — Single-Nucleotide Polymorphism Associations Used in Main Analysis [file jamapsychiatry-e232717-s001.xlsx]

## Sheet: YBR230005supp2_prod
Thorkildsen MS, Gustad LT, Mohus RM, et al. Association of genetically predicted insomnia with risk of sepsis: a mendelian randomization study. JAMA Psychiatry. Published online August 9, 2023. doi:10.1001/jamapsychiatry.2023.2717
SNP EA_Ins OA_Ins EAF_Ins Beta_Ins SE_Ins P_Ins EA_T2DM OA_T2DM EAF_T2DM Beta_T2DM SE_T2DM P_T2DM EA_BMI OA_BMI EAF_BMI Beta_BMI SE_BMI P_BMI EA_Smk OA_Smk EAF_Smk Beta_Smk SE_Smk P_Smk EA_CVD OA_CVD EAF_CVD Beta_CVD SE_CVD P_CVD chr pos beta.outcome se.outcome samplesize.outcome pval.outcome eaf.outcome effect_allele.outcome other_allele.outcome outcome id.outcome originalname.outcome outcome.de…
rs10026643 A T 0.194 0.008 0.001 1.07e-10 A T 0.2 0.017 0.0081 0.035 A T 0.1931 5e-04 0.0021 0.802 A T 0.201 0.00686529095107255 0.00447842201706439 0.126 A T 0.249414 0.00234458 0.00662103 0.723256 4 34567053 -0.0104155 0.0180671 462918 0.62 0.193183 A T sepsis || id:ieu-b-69 ieu-b-69 sepsis sepsis || || TRUE igd NA NA NA NA NA NA NA
rs10035289 A G 0.464 0.008 0.001 6.05e-19 A G 0.46 3e-04 0.0063 0.96 A G 0.4682 0.0095 0.0017 2.087e-08 G A 0.556 -0.00336166411677991 0.00356536041150728 0.346 G A 0.561115 -0.00673317 0.00576142 0.242539 5 153095918 -0.0230417 0.0142073 462918 0.0560003 0.532612 G A sepsis || id:ieu-b-69 ieu-b-69 sepsis sepsis || || TRUE igd NA NA NA NA NA NA NA
rs10043722 A G 0.411 -0.007 0.001 8.64e-14 A G 0.58 0.008 0.0064 0.21 A G 0.5928 -0.0015 0.0019 0.445 G A 0.4 -0.00213459373984499 0.00361328749427589 0.555 G A 0.426448 0.0015249 0.00577524 0.791748 5 138236941 0.00809429 0.0144864 462918 0.55 0.405759 G A sepsis || id:ieu-b-69 ieu-b-69 sepsis sepsis || || TRUE igd NA NA NA NA NA NA NA
rs10045427 A C 0.276 -0.006 0.001 4.11e-09 A C 0.73 -0.001 0.0071 0.89 A C 0.7039 -0.0039 0.0019 0.03871 C A 0.266 0.00375016411964289 0.00400909407996469 0.35 C A 0.218644 0.00743823 0.00693173 0.28324 5 148869387 0.0419383 0.0159538 462918 0.00719996 0.27929 C A sepsis || id:ieu-b-69 ieu-b-69 sepsis sepsis || || TRUE igd NA NA NA NA NA NA NA
rs1007841 A C 0.373 0.005 0.001 3.18e-08 A C 0.62 -0.0029 0.0065 0.66 A C 0.6014 -0.004 0.0018 0.02294 C A 0.374 -0.00244659958201014 0.00365530727000512 0.503 C A 0.473646 -0.010839 0.00573399 0.0587165 14 69158128 -0.0101912 0.014667 462918 0.44 0.385467 C A sepsis || id:ieu-b-69 ieu-b-69 sepsis sepsis || || TRUE igd NA NA NA NA NA NA NA
rs10092649 A C 0.417 -0.005 0.001 2.92e-08 A C 0.42 -0.018 0.0064 0.0052 A C 0.4075 -0.003 0.0017 0.08885 A C 0.413 -0.0245424821003669 0.00360684921895392 1e-11 A C 0.468001 -0.00464127 0.005723 0.417374 8 59806390 -0.0219903 0.0146542 462918 0.0980009 0.383359 A C sepsis || id:ieu-b-69 ieu-b-69 sepsis sepsis || || TRUE igd TRUE rs10092649 rs17230460 A C G A
rs10104523 T C 0.468 -0.007 0.001 9.06e-13 T C 0.46 -0.0092 0.0064 0.15 T C 0.4859 -0.0095 0.0019 5.658e-07 C T 0.519 0.0125935803964871 0.00356200243910961 0.000412 C T 0.556113 0.000744776 0.00576151 0.897146 8 73889570 0.00974497 0.0142104 462918 0.59 0.522256 C T sepsis || id:ieu-b-69 ieu-b-69 sepsis sepsis || || TRUE igd NA NA NA NA NA NA NA
rs10110224 T C 0.478 -0.005 0.001 1.49e-08 T C 0.48 0.018 0.0063 0.0055 T C 0.4667 0.0018 0.0017 0.277 C T 0.522 0.00604351159362866 0.00356117335836195 0.0896 C T 0.476817 0.00109637 0.00571775 0.847939 8 27617978 -0.0100293 0.014227 462918 0.54 0.528339 C T sepsis || id:ieu-b-69 ieu-b-69 sepsis sepsis || || TRUE igd NA NA NA NA NA NA NA
rs10125388 A G 0.407 -0.007 0.001 2.91e-12 A G 0.59 -0.022 0.0066 0.001 A G 0.5873 -0.0124 0.0019 1.04e-10 G A 0.415 0.00402658178339975 0.00361597718671511 0.265 G A 0.445323 0.0063044 0.00574379 0.272378 9 133788595 -0.00560255 0.0144732 462918 0.86 0.402536 G A sepsis || id:ieu-b-69 ieu-b-69 sepsis sepsis || || TRUE igd NA NA NA NA NA NA NA
rs10137365 A G 0.348 0.006 0.001 2.55e-09 A G 0.65 0.015 0.0067 0.022 A G 0.6365 0.0149 0.002 9.757e-14 A G 0.641 0.00669075383071323 0.00371136246279133 0.0714 A G 0.632569 0.0143598 0.00592868 0.0154316 14 94184553 0.0161806 0.0149074 462918 0.46 0.643468 A G sepsis || id:ieu-b-69 ieu-b-69 sepsis sepsis || || TRUE igd NA NA NA NA NA NA NA
rs10143433 A G 0.206 0.007 0.001 2.42e-09 A G 0.2 0.022 0.0079 0.0047 A G 0.2023 0.008 0.0021 0.000176 A G 0.184 0.0212993995190514 0.004450918259962 1.67e-06 A G 0.151545 0.0116169 0.00798669 0.145797 14 98622678 0.039911 0.0176596 462918 0.021 0.204892 A G sepsis || id:ieu-b-69 ieu-b-69 sepsis sepsis || || TRUE igd NA NA NA NA NA NA NA
rs10148610 T C 0.376 -0.006 0.001 6.78e-11 T C 0.38 -2e-04 0.0065 0.98 T C 0.3617 7e-04 0.0018 0.6976 T C 0.371 0.00113941428841566 0.00367171122917138 0.756 T C 0.465542 0.00124413 0.00573938 0.828387 14 33727126 -0.01059 0.0146803 462918 0.37 0.372584 T C sepsis || id:ieu-b-69 ieu-b-69 sepsis sepsis || || TRUE igd NA NA NA NA NA NA NA
rs1015438 A G 0.204 0.01 0.001 3.88e-20 A G 0.2 0.015 0.0081 0.054 A G 0.1931 0.0026 0.0022 0.233 A G 0.209 0.00722311297183913 0.00455013347981215 0.113 A G 0.241573 -0.00138529 0.00668004 0.835716 16 51177517 0.029588 0.018153 462918 0.15 0.188162 A G sepsis || id:ieu-b-69 ieu-b-69 sepsis sepsis || || TRUE igd NA NA NA NA NA NA NA
rs10185535 A C 0.308 -0.006 0.001 6.4e-09 A C 0.68 -0.0027 0.0068 0.69 A C 0.684 2e-04 0.002 0.9364 C A 0.299 -0.00502109433112247 0.00381746732931954 0.189 C A 0.350832 0.00171382 0.0059794 0.774403 2 21518988 0.0265535 0.0152322 462918 0.14 0.680912 A C sepsis || id:ieu-b-69 ieu-b-69 sepsis sepsis || || TRUE igd TRUE rs10185535 rs219508 C A T G
rs1020251 T C 0.298 0.006 0.001 1.49e-08 T C 0.32 0.033 0.0068 1.8e-06 T C 0.308 -1e-04 0.0018 0.9603 T C 0.289 0.00965697692235817 0.00381427655784736 0.0114 T C 0.424833 0.00639685 0.00577596 0.26808 8 41501438 -0.00843414 0.0153411 462918 0.6 0.312559 T C sepsis || id:ieu-b-69 ieu-b-69 sepsis sepsis || || TRUE igd NA NA NA NA NA NA NA
rs10204586 A C 0.479 0.006 0.001 1.09e-09 A C 0.48 0.016 0.0064 0.012 A C 0.4772 0.007 0.0017 3.917e-05 C A 0.524 -0.00342694814358107 0.00355740691271967 0.335 C A 0.565367 -0.00777408 0.00577065 0.177923 2 35406207 -0.0211469 0.0143342 462918 0.14 0.522454 C A sepsis || id:ieu-b-69 ieu-b-69 sepsis sepsis || || TRUE igd NA NA NA NA NA NA NA
rs10234070 T C 0.114 0.008 0.001 5.12e-09 T C 0.12 0.0072 0.0098 0.46 T C 0.1193 0.0103 0.0025 4.876e-05 T C 0.106 -0.0030751043746373 0.00539408990396354 0.569 T C 0.126724 0.0275703 0.00860162 0.00134949 7 44537696 0.0245892 0.0220522 462918 0.22 0.118057 T C sepsis || id:ieu-b-69 ieu-b-69 sepsis sepsis || || TRUE igd NA NA NA NA NA NA NA
rs10269321 T C 0.306 -0.007 0.001 5.84e-11 T C 0.31 -0.01 0.0068 0.13 T C 0.2984 -0.0048 0.0019 0.01123 C T 0.708 0.0121875798179621 0.00404459041858341 0.00259 C T 0.707971 -0.00166303 0.00628126 0.791194 7 82714659 -0.00175302 0.0155066 462918 0.92 0.700294 C T sepsis || id:ieu-b-69 ieu-b-69 sepsis sepsis || || TRUE igd NA NA NA NA NA NA NA
rs1032712 A T 0.339 -0.006 0.001 1.53e-08 A T 0.66 -0.018 0.0068 0.0082 A T 0.6428 -0.0052 0.0018 0.003781 T A 0.334 0.00528890634381832 0.00373982154077448 0.157 T A 0.270746 0.00462055 0.00645315 0.473981 5 31062973 -0.0220678 0.0149647 462918 0.0790005 0.349335 T A sepsis || id:ieu-b-69 ieu-b-69 sepsis sepsis || || TRUE igd NA NA NA NA NA NA NA
rs10368 T C 0.267 0.006 0.001 3.76e-08 T C 0.27 -0.009 0.0072 0.21 T C 0.2585 -0.0031 0.002 0.1248 T C 0.25 0.000954918603690285 0.00401382227461398 0.812 T C 0.248918 0.000909508 0.00662238 0.890763 21 43305619 0.00746163 0.0161512 462918 0.51 0.266225 T C sepsis || id:ieu-b-69 ieu-b-69 sepsis sepsis || || TRUE igd NA NA NA NA NA NA NA
rs10400508 A C 0.418 -0.005 0.001 2.33e-08 A C 0.43 0.0011 0.0064 0.86 A C 0.4139 -0.0043 0.0019 0.02551 A C 0.418 -0.00325868737001113 0.003600814481102 0.365 A C 0.423688 -0.0163104 0.00576657 0.00467757 12 74140237 0.0154668 0.014419 462918 0.34 0.41082 A C sepsis || id:ieu-b-69 ieu-b-69 sepsis sepsis || || TRUE igd TRUE rs10400508 rs10400551 A C C T
rs10406993 A G 0.318 -0.006 0.001 1.52e-08 A G 0.69 0.013 0.0074 0.079 A G 0.6814 -0.0057 0.002 0.005347 A G 0.705 -0.00312332824200369 0.00382719432186609 0.414 A G 0.673228 0.0084148 0.0061447 0.170862 19 51193146 0.0171326 0.0152243 462918 0.25 0.682681 A G sepsis || id:ieu-b-69 ieu-b-69 sepsis sepsis || || TRUE igd NA NA NA NA NA NA NA
rs10421599 A G 0.224 0.006 0.001 3.25e-08 A G 0.22 0.003 0.0077 0.7 A G 0.2214 0.0092 0.0023 6.362e-05 A G 0.221 0.010634242673277 0.00428465847557264 0.013 A G 0.217989 0.00761272 0.00693215 0.272128 19 35767933 0.0314462 0.0170962 462918 0.0619998 0.224004 A G sepsis || id:ieu-b-69 ieu-b-69 sepsis sepsis || || TRUE igd NA NA NA NA NA NA NA
rs10497655 T C 0.313 0.006 0.001 4.12e-10 T C 0.67 0.0045 0.0067 0.5 T C 0.6885 -0.0033 0.0018 0.06729 C T 0.305 -0.000968073948433371 0.00380295363126263 0.799 C T 0.391001 -0.00597036 0.00585704 0.308039 2 185462041 -0.0263017 0.0151977 462918 0.0830004 0.319182 C T sepsis || id:ieu-b-69 ieu-b-69 sepsis sepsis || || TRUE igd NA NA NA NA NA NA NA
rs10502966 A G 0.425 -0.008 0.001 1.96e-17 A G 0.56 -0.0029 0.0064 0.65 A G 0.5844 -0.0037 0.0017 0.02938 G A 0.409 0.0130996652123669 0.00359198385586002 0.000271 G A 0.431958 0.020624 0.00576812 0.000349551 18 50748499 0.00456514 0.0144019 462918 0.98 0.417785 G A sepsis || id:ieu-b-69 ieu-b-69 sepsis sepsis || || TRUE igd NA NA NA NA NA NA NA
rs10517119 A G 0.324 0.005 0.001 2.47e-08 A G 0.68 0.011 0.0069 0.12 A G 0.6655 0.0015 0.0018 0.3953 G A 0.317 -0.0128303809205611 0.00383380958622819 0.00083 G A 0.292461 -0.00193781 0.00628065 0.757673 4 44859761 -0.00750689 0.0146231 462918 0.64 0.382323 G A sepsis || id:ieu-b-69 ieu-b-69 sepsis sepsis || || TRUE igd TRUE rs10517119 rs10517120 G A T C
rs1064213 A G 0.492 -0.008 0.001 2.83e-16 A G 0.48 0.018 0.0063 0.0041 A G 0.4855 0.0105 0.0017 4.04e-10 A G 0.482 0.00760141384888025 0.00355968817941092 0.0328 A G 0.398489 0.0145498 0.00583696 0.0126774 2 198950240 -0.00178153 0.0142052 462918 0.84 0.478377 A G sepsis || id:ieu-b-69 ieu-b-69 sepsis sepsis || || TRUE igd NA NA NA NA NA NA NA
rs1070036 A G 0.415 -0.006 0.001 1.66e-10 A G 0.58 -0.0029 0.0064 0.65 A G 0.5741 0.0134 0.0017 8.466e-15 A G 0.581 -0.00516483671783484 0.0035985122547411 0.151 A G 0.57627 0.0140997 0.00577948 0.0147031 8 77004626 -0.00560795 0.0144135 462918 0.73 0.578831 A G sepsis || id:ieu-b-69 ieu-b-69 sepsis sepsis || || TRUE igd NA NA NA NA NA NA NA
rs10740997 T C 0.274 0.007 0.001 9.61e-13 T C 0.26 0.0064 0.0073 0.38 T C 0.2536 0.0153 0.0019 3.516e-15 C T 0.735 -0.021245114589013 0.00407356476845586 1.84e-07 C T 0.796535 -0.00999566 0.00709392 0.158821 10 22269847 -0.0279643 0.0162577 462918 0.15 0.742537 C T sepsis || id:ieu-b-69 ieu-b-69 sepsis sepsis || || TRUE igd NA NA NA NA NA NA NA
rs10756571 T C 0.298 0.006 0.001 1.34e-08 T C 0.69 0.0099 0.0069 0.15 T C 0.6746 0.0075 0.0018 4.311e-05 T C 0.692 0.00674299171351389 0.00381746732931954 0.0775 T C 0.647326 -0.0019508 0.00600356 0.745226 9 14534505 -0.0217001 0.0154012 462918 0.11 0.681748 T C sepsis || id:ieu-b-69 ieu-b-69 sepsis sepsis || || TRUE igd NA NA NA NA NA NA NA
rs10758594 A G 0.432 -0.005 0.001 6.41e-09 A G 0.43 0.036 0.0064 2.1e-08 A G 0.4329 0.0013 0.0016 0.4405 G A 0.55 0.000881280494023385 0.003600814481102 0.807 G A 0.546819 -0.00475921 0.00575244 0.408046 9 4295583 0.00198294 0.0144357 462918 0.61 0.583338 G A sepsis || id:ieu-b-69 ieu-b-69 sepsis sepsis || || TRUE igd NA NA NA NA NA NA NA
rs10760724 T C 0.483 -0.005 0.001 3.48e-08 T C 0.52 -0.0031 0.0063 0.62 T C 0.5099 -0.0143 0.0019 4.707e-14 C T 0.496 -0.00499490889174677 0.00355872523495337 0.16 C T 0.525007 0.0127429 0.00571464 0.0257561 9 103085144 0.0282985 0.0141942 462918 0.0449997 0.477383 C T sepsis || id:ieu-b-69 ieu-b-69 sepsis sepsis || || TRUE igd NA NA NA NA NA NA NA
rs10807147 A G 0.335 -0.005 0.001 2.82e-08 A G 0.68 0.011 0.0068 0.1 A G 0.6592 -0.0045 0.0018 0.01145 A G 0.652 0.00177046522268791 0.00382719432186609 0.644 A G 0.771761 0.00710002 0.00681929 0.297798 6 35119287 -0.0258353 0.0151209 462918 0.14 0.673116 A G sepsis || id:ieu-b-69 ieu-b-69 sepsis sepsis || || TRUE igd NA NA NA NA NA NA NA
rs10816027 A C 0.206 -0.007 0.001 7.94e-09 A C 0.2 -0.0025 0.0079 0.75 A C 0.2106 -0.0014 0.0021 0.4962 A C 0.225 -0.00497037571239689 0.00442796261888848 0.262 A C 0.168261 0.000973327 0.00764868 0.898739 9 8982620 0.0363838 0.0176957 462918 0.0460002 0.201833 A C sepsis || id:ieu-b-69 ieu-b-69 sepsis sepsis || || TRUE igd NA NA NA NA NA NA NA
rs10817718 A G 0.301 -0.007 0.001 2.4e-11 A G 0.29 -0.018 0.007 0.012 A G 0.285 -0.0073 0.0019 0.0001001 A G 0.283 0.00201892549111735 0.00392190757334995 0.606 A G 0.25956 -0.00634045 0.00651636 0.330551 9 117925945 -0.0111708 0.0156094 462918 0.4 0.292659 A G sepsis || id:ieu-b-69 ieu-b-69 sepsis sepsis || || TRUE igd NA NA NA NA NA NA NA
rs10818399 C G 0.391 -0.006 0.001 1.33e-11 C G 0.39 -0.016 0.0065 0.017 C G 0.4036 -0.009 0.0019 3.464e-06 G C 0.619 0.001734238079946 0.00363196198846833 0.633 G C 0.626732 0.00795204 0.00589537 0.177381 9 122673299 0.0151589 0.0145288 462918 0.32 0.594987 G C sepsis || id:ieu-b-69 ieu-b-69 sepsis sepsis || || TRUE igd TRUE rs10818399 rs1333908 C G T G
rs10822056 T C 0.479 0.005 0.001 2.97e-09 T C 0.52 -0.011 0.0063 0.089 T C 0.5087 7e-04 0.0017 0.6853 T C 0.515 0.00693286463582575 0.00356117335836195 0.0516 T C 0.449326 -0.00435415 0.00575837 0.449563 10 64514111 0.00123866 0.0142222 462918 0.62 0.530741 T C sepsis || id:ieu-b-69 ieu-b-69 sepsis sepsis || || TRUE igd NA NA NA NA NA NA NA
rs10837042 A G 0.379 0.007 0.001 1.99e-12 A G 0.61 0.018 0.0065 0.0049 A G 0.5931 0.0079 0.0017 6.503e-06 G A 0.361 -0.00465564087718293 0.00364657936844463 0.202 G A 0.456395 -0.00528402 0.00573754 0.357073 11 38805646 0.0177731 0.0146073 462918 0.17 0.387738 G A sepsis || id:ieu-b-69 ieu-b-69 sepsis sepsis || || TRUE igd NA NA NA NA NA NA NA
rs10842059 A G 0.382 -0.005 0.001 8.88e-09 A G 0.63 -0.021 0.0066 0.0018 A G 0.6347 -0.0012 0.002 0.5429 G A 0.368 0.00234407268490088 0.00369707318423616 0.526 G A 0.310287 0.00567926 0.00619467 0.359249 12 22888753 0.00835602 0.0147775 462918 0.7 0.367005 G A sepsis || id:ieu-b-69 ieu-b-69 sepsis sepsis || || TRUE igd NA NA NA NA NA NA NA
rs10853431 A G 0.265 0.006 0.001 4.74e-08 A G 0.27 -0.012 0.0072 0.092 A G 0.2642 -0.0038 0.0022 0.07791 G A 0.741 0.00928399781878487 0.00401382227461398 0.0207 G A 0.72109 -0.0016615 0.00642102 0.795821 18 31793401 -0.000148717 0.016174 462918 0.94 0.736784 G A sepsis || id:ieu-b-69 ieu-b-69 sepsis sepsis || || TRUE igd NA NA NA NA NA NA NA
rs10865954 T C 0.339 0.008 0.001 2.32e-17 T C 0.33 0.0049 0.0068 0.47 T C 0.3428 0.0025 0.0018 0.1673 C T 0.655 -0.018714134530745 0.00378082612306489 7.37e-07 C T 0.723057 -0.018174 0.00638988 0.00445256 3 49211989 -0.0263523 0.0150412 462918 0.17 0.665565 C T sepsis || id:ieu-b-69 ieu-b-69 sepsis sepsis || || TRUE igd NA NA NA NA NA NA NA
rs10877022 A G 0.306 0.007 0.001 8.18e-14 A G 0.67 0.012 0.0068 0.072 A G 0.674 -0.0034 0.002 0.09736 G A 0.314 -0.00066687263573251 0.00376938699895431 0.86 G A 0.378193 -0.0148509 0.00592301 0.0121647 12 58223937 -0.0293847 0.0152463 462918 0.0840001 0.321167 G A sepsis || id:ieu-b-69 ieu-b-69 sepsis sepsis || || TRUE igd NA NA NA NA NA NA NA
rs10877091 T C 0.193 -0.007 0.001 2.15e-09 T C 0.19 0.0096 0.0081 0.23 T C 0.2113 0.0034 0.0022 0.1199 T C 0.177 -0.000880435075225827 0.00450469772735826 0.845 T C 0.149662 -0.0139391 0.008029 0.0825487 12 58684175 -0.00198859 0.0178982 462918 0.9 0.196674 T C sepsis || id:ieu-b-69 ieu-b-69 sepsis sepsis || || TRUE igd NA NA NA NA NA NA NA
rs10883939 T C 0.492 0.005 0.001 2.05e-08 T C 0.5 0.011 0.0064 0.094 T C 0.5075 0.0034 0.0019 0.07266 T C 0.477 0.00439802461744393 0.00355559216505647 0.215 T C 0.391931 -0.00272055 0.00586749 0.642888 10 105649572 -0.00507108 0.0143061 462918 0.88 0.508591 T C sepsis || id:ieu-b-69 ieu-b-69 sepsis sepsis || || TRUE igd NA NA NA NA NA NA NA
rs10889039 T C 0.471 -0.006 0.001 1.74e-10 T C 0.53 -0.0052 0.0063 0.41 T C 0.5039 0.0024 0.0017 0.1602 T C 0.519 0.00148434006473623 0.00355843293982731 0.677 T C 0.417679 0.00188079 0.00579475 0.745507 1 57828545 0.0261092 0.0142137 462918 0.14 0.519153 T C sepsis || id:ieu-b-69 ieu-b-69 sepsis sepsis || || TRUE igd NA NA NA NA NA NA NA
rs10893052 A T 0.335 0.008 0.001 3.42e-16 A T 0.32 -0.0061 0.0068 0.37 A T 0.3247 0.0035 0.0018 0.05342 A T 0.322 0.0129909578420157 0.00381427655784736 0.000674 A T 0.26416 -0.000594098 0.00647529 0.926898 11 99156092 -0.0037616 0.0151537 462918 0.88 0.324194 A T sepsis || id:ieu-b-69 ieu-b-69 sepsis sepsis || || TRUE igd NA NA NA NA NA NA NA
rs10894504 A G 0.285 0.006 0.001 2.48e-09 A G 0.71 -0.0058 0.007 0.41 A G 0.7092 -0.0084 0.0019 7.313e-06 A G 0.692 0.00391008209668206 0.0038906771029729 0.316 A G 0.644132 0.00278078 0.00596718 0.641207 11 131985512 -0.0223514 0.0156135 462918 0.14 0.706399 A G sepsis || id:ieu-b-69 ieu-b-69 sepsis sepsis || || TRUE igd NA NA NA NA NA NA NA
rs10906391 T C 0.325 0.006 0.001 4.67e-11 T C 0.33 0.029 0.0068 2.9e-05 T C 0.302 -1e-04 0.0021 0.9781 T C 0.34 0.0137459692734809 0.00382719432186609 0.000326 T C 0.497232 0.0145739 0.00573929 0.0111066 10 13523937 0.015575 0.0155213 462918 0.44 0.302473 T C sepsis || id:ieu-b-69 ieu-b-69 sepsis sepsis || || TRUE igd NA NA NA NA NA NA NA
rs10922299 T C 0.279 -0.006 0.001 2.08e-08 T C 0.28 0.0017 0.0071 0.81 T C 0.2866 -0.0057 0.0019 0.002728 T C 0.274 -0.00680804394307535 0.00396379643095469 0.0859 T C 0.209793 -0.00134662 0.00700886 0.84764 1 197812165 -0.0198063 0.0157819 462918 0.14 0.286257 T C sepsis || id:ieu-b-69 ieu-b-69 sepsis sepsis || || TRUE igd NA NA NA NA NA NA NA
rs10927078 T C 0.169 -0.008 0.001 5.06e-12 T C 0.18 -0.0079 0.0083 0.34 T C 0.1772 -0.0012 0.0025 0.64 T C 0.181 -0.01596097265252 0.00460753592873033 0.000527 T C 0.214454 0.00967835 0.00694365 0.163365 1 243983830 -0.00893601 0.0186646 462918 0.58 0.175558 T C sepsis || id:ieu-b-69 ieu-b-69 sepsis sepsis || || TRUE igd NA NA NA NA NA NA NA
rs10927840 A G 0.254 0.006 0.001 8.16e-10 A G 0.74 -0.013 0.0072 0.071 A G 0.7587 -0.0065 0.0019 0.000669 G A 0.259 -0.0066671359121493 0.00411113212234822 0.105 G A 0.294408 -0.00972617 0.00626413 0.1205 1 16045250 -0.0232362 0.0164892 462918 0.08 0.245679 G A sepsis || id:ieu-b-69 ieu-b-69 sepsis sepsis || || TRUE igd NA NA NA NA NA NA NA
rs10930502 A G 0.304 -0.007 0.001 6.64e-12 A G 0.7 0.012 0.0069 0.087 A G 0.694 0.0128 0.0018 2.737e-13 G A 0.318 -0.0126896788773127 0.00386134631588944 0.00104 G A 0.296981 -0.00179642 0.00625492 0.773957 2 172890588 -0.00938643 0.015505 462918 0.450001 0.300479 G A sepsis || id:ieu-b-69 ieu-b-69 sepsis sepsis || || TRUE igd NA NA NA NA NA NA NA
rs10936661 T C 0.145 0.007 0.001 1.98e-08 T C 0.14 -0.037 0.0093 5.9e-05 T C 0.1437 0.0101 0.0023 1.17e-05 T C 0.148 0.00301517900903589 0.00518626556041132 0.561 T C 0.155379 -0.0129506 0.00788065 0.100312 3 170572112 0.0615476 0.0205024 462918 0.00449997 0.139188 T C sepsis || id:ieu-b-69 ieu-b-69 sepsis sepsis || || TRUE igd NA NA NA NA NA NA NA
rs10944696 A G 0.304 -0.007 0.001 6.42e-11 A G 0.3 0.007 0.007 0.32 A G 0.292 9e-04 0.0021 0.6701 A G 0.303 -0.00581845394441487 0.00391391567152841 0.137 A G 0.344806 -0.000770161 0.00600669 0.897977 6 94498850 -0.016628 0.0155299 462918 0.21 0.299188 A G sepsis || id:ieu-b-69 ieu-b-69 sepsis sepsis || || TRUE igd NA NA NA NA NA NA NA
rs10947428 T C 0.209 -0.012 0.001 1.73e-24 T C 0.79 -0.016 0.0079 0.037 T C 0.7813 -0.0064 0.0021 0.001975 C T 0.195 0.00988590802966612 0.00436473502142064 0.0235 C T 0.137236 -0.00436456 0.0082995 0.59897 6 33647058 0.00500754 0.0172939 462918 0.74 0.21726 C T sepsis || id:ieu-b-69 ieu-b-69 sepsis sepsis || || TRUE igd NA NA NA NA NA NA NA
rs10992756 T C 0.345 0.009 0.001 2.53e-21 T C 0.65 0.0063 0.0066 0.34 T C 0.6549 8e-04 0.0018 0.6407 C T 0.331 0.00927065113636846 0.00373222361476042 0.013 C T 0.374221 0.00428262 0.0058842 0.466726 9 96253439 0.011104 0.0149558 462918 0.53 0.342983 C T sepsis || id:ieu-b-69 ieu-b-69 sepsis sepsis || || TRUE igd NA NA NA NA NA NA NA
rs11024433 A G 0.27 0.007 0.001 2.64e-10 A G 0.28 0.015 0.0071 0.033 A G 0.2823 0.0017 0.0019 0.3828 A G 0.263 0.00460372794534494 0.00397701521195005 0.246 A G 0.295282 -0.00480279 0.00626449 0.443278 11 17944125 0.00761876 0.0158686 462918 0.47 0.279546 A G sepsis || id:ieu-b-69 ieu-b-69 sepsis sepsis || || TRUE igd NA NA NA NA NA NA NA
rs11038716 A G 0.199 0.007 0.001 1.15e-08 A G 0.22 0.013 0.0076 0.094 A G 0.211 0.003 0.002 0.1374 A G 0.202 -0.0188448991953305 0.00433473863465867 1.36e-05 A G 0.235687 0.00510203 0.00673169 0.448504 11 45958444 0.00347477 0.0174257 462918 0.79 0.209495 A G sepsis || id:ieu-b-69 ieu-b-69 sepsis sepsis || || TRUE igd NA NA NA NA NA NA NA
rs11039216 T C 0.467 0.007 0.001 4.82e-15 T C 0.53 -0.019 0.0064 0.0029 T C 0.5313 -0.0133 0.0019 4.076e-12 T C 0.529 0.0102945082697732 0.00357327598528851 0.00397 T C 0.440143 0.00426632 0.00577064 0.459715 11 47406592 0.00565708 0.0142375 462918 0.760001 0.532946 T C sepsis || id:ieu-b-69 ieu-b-69 sepsis sepsis || || TRUE igd NA NA NA NA NA NA NA
rs11047436 A T 0.343 0.005 0.001 2.26e-08 A T 0.34 -0.0052 0.0067 0.44 A T 0.3351 -0.0049 0.0018 0.007128 A T 0.337 -0.00627637034194567 0.00377793098948675 0.0968 A T 0.341803 -0.00257768 0.0060169 0.668355 12 24587491 0.0221779 0.0150432 462918 0.19 0.334294 A T sepsis || id:ieu-b-69 ieu-b-69 sepsis sepsis || || TRUE igd NA NA NA NA NA NA NA
rs1105175 A C 0.448 -0.005 0.001 1.46e-08 A C 0.45 -0.0078 0.0064 0.23 A C 0.4343 -0.0038 0.0017 0.02599 A C 0.426 0.00296160276529949 0.00357573025415514 0.408 A C 0.389571 0.00437185 0.00587788 0.457009 9 137828243 0.0289365 0.0143008 462918 0.0430002 0.454623 A C sepsis || id:ieu-b-69 ieu-b-69 sepsis sepsis || || TRUE igd NA NA NA NA NA NA NA
rs11077334 A G 0.448 -0.005 0.001 3.11e-08 A G 0.56 4e-04 0.0064 0.95 A G 0.5506 -0.0025 0.0019 0.1955 A G 0.552 -0.0102921088422107 0.00357891690904206 0.00403 A G 0.592943 -0.00806918 0.00583812 0.166925 16 3474638 0.00231759 0.0143576 462918 0.98 0.558962 A G sepsis || id:ieu-b-69 ieu-b-69 sepsis sepsis || || TRUE igd NA NA NA NA NA NA NA
rs111296206 A G 0.045 0.013 0.002 5.56e-09 A G 0.045 0.027 0.016 0.088 A G 0.0454 0.003 0.0046 0.5102 A G 0.0411 0.0125091433906319 0.00871553318076101 0.151 A G 0.0514846 0.00957615 0.0129427 0.459367 10 70718159 -0.0458919 0.0338187 462918 0.26 0.046929 A G sepsis || id:ieu-b-69 ieu-b-69 sepsis sepsis || || TRUE igd NA NA NA NA NA NA NA
rs11135493 T C 0.143 -0.009 0.001 1.81e-11 T C 0.86 0.0029 0.0092 0.75 T C 0.8673 0.0012 0.0028 0.673 T C 0.862 -0.0126713792695357 0.00513892288197739 0.0137 T C 0.871101 -0.0119627 0.0085357 0.161069 5 92171425 0.024469 0.0208702 462918 0.16 0.866015 T C sepsis || id:ieu-b-69 ieu-b-69 sepsis sepsis || || TRUE igd NA NA NA NA NA NA NA
rs11165657 A C 0.216 0.008 0.001 8.62e-13 A C 0.22 0.0027 0.0076 0.72 A C 0.2186 0.0036 0.002 0.07375 A C 0.21 -0.00102921028422646 0.00428465847557264 0.81 A C 0.187911 0.00753147 0.00731358 0.303107 1 96974466 0.0231612 0.017141 462918 0.15 0.220875 A C sepsis || id:ieu-b-69 ieu-b-69 sepsis sepsis || || TRUE igd NA NA NA NA NA NA NA
rs11173201 A G 0.251 0.007 0.001 2.74e-10 A G 0.74 0.02 0.0072 0.0066 A G 0.7224 0.0025 0.002 0.2003 G A 0.25 -0.00110345908409106 0.00408408530069216 0.787 G A 0.260499 -0.0176051 0.00651634 0.0068989 12 60252735 -0.00109168 0.0162804 462918 0.94 0.254557 G A sepsis || id:ieu-b-69 ieu-b-69 sepsis sepsis || || TRUE igd NA NA NA NA NA NA NA
rs112358407 T C 0.024 -0.016 0.003 4.99e-08 T C 0.035 0.034 0.02 0.081 T C 0.0232 0.0026 0.0063 0.6788 T C 0.0242 0.00193702175297002 0.0109486942800057 0.859 T C 0.0859163 -0.0174182 0.0102049 0.0878496 1 17958038 0.00162044 0.0464903 462918 0.97 0.024093 T C sepsis || id:ieu-b-69 ieu-b-69 sepsis sepsis || || TRUE igd NA NA NA NA NA NA NA
rs112583482 T C 0.301 0.006 0.001 2.02e-09 T C 0.7 0.021 0.0069 0.0023 T C 0.7099 0.0053 0.0021 0.01085 C T 0.293 -0.00470571173133899 0.00389447473892139 0.228 C T 0.287011 -0.00905927 0.00632772 0.152236 7 104588161 0.0158336 0.0155868 462918 0.5 0.294245 C T sepsis || id:ieu-b-69 ieu-b-69 sepsis sepsis || || TRUE igd NA NA NA NA NA NA NA
rs1132460 A G 0.367 -0.006 0.001 2.12e-09 A G 0.64 -0.012 0.0066 0.066 A G 0.6322 -0.0104 0.002 1.267e-07 A G 0.629 -0.000808059453160733 0.00370373443110941 0.827 A G 0.694975 -0.00389705 0.00621616 0.53071 4 80782552 0.000958131 0.0147346 462918 0.95 0.631795 A G sepsis || id:ieu-b-69 ieu-b-69 sepsis sepsis || || TRUE igd NA NA NA NA NA NA NA
rs113722141 A T 0.141 -0.007 0.001 1.46e-08 A T 0.86 -0.019 0.0092 0.037 A T 0.8573 -0.0037 0.0027 0.1786 T A 0.138 0.00354415895048059 0.00518626556041132 0.495 T A 0.140393 0.00473967 0.00822472 0.564431 18 21718308 -0.01483 0.020525 462918 0.47 0.139158 T A sepsis || id:ieu-b-69 ieu-b-69 sepsis sepsis || || TRUE igd NA NA NA NA NA NA NA
rs113757655 T C 0.4 0.006 0.001 1.05e-09 T C 0.6 0.0037 0.0061 0.55 T C 0.6017 -0.002 0.002 0.3101 C T 0.409 -0.00524844361059177 0.00363042435823181 0.148 C T 0.34864 0.000500771 0.00601409 0.93364 3 76291908 -0.000521045 0.0145398 462918 0.94 0.403927 C T sepsis || id:ieu-b-69 ieu-b-69 sepsis sepsis || || TRUE igd NA NA NA NA NA NA NA
rs11588258 A T 0.129 0.008 0.001 7.04e-09 A T 0.87 0.0086 0.0095 0.36 A T 0.8745 0.0033 0.0025 0.1965 T A 0.118 -0.0113255871038745 0.00525211525738634 0.031 T A 0.152246 -0.00390549 0.00797638 0.624394 1 151780728 0.00420199 0.0209048 462918 0.53 0.13566 T A sepsis || id:ieu-b-69 ieu-b-69 sepsis sepsis || || TRUE igd NA NA NA NA NA NA NA
rs11683458 A G 0.256 0.006 0.001 1.96e-09 A G 0.26 0.018 0.0072 0.015 A G 0.265 -0.0064 0.0022 0.003017 A G 0.239 -0.00271094155300391 0.00402339088797647 0.5 A G 0.272109 0.00833448 0.00642863 0.194817 2 168547190 -0.0148118 0.0160006 462918 0.56 0.272273 A G sepsis || id:ieu-b-69 ieu-b-69 sepsis sepsis || || TRUE igd TRUE rs11683458 rs4667962 A G C G
rs11714203 T C 0.094 0.009 0.002 6.69e-09 T C 0.91 0.011 0.011 0.31 T C 0.9004 -0.003 0.0029 0.302 C T 0.105 0.0017767342900508 0.00603758889351866 0.769 C T 0.10257 -0.00151253 0.00945724 0.872933 3 20142666 -0.0306777 0.0240186 462918 0.15 0.097942 C T sepsis || id:ieu-b-69 ieu-b-69 sepsis sepsis || || TRUE igd NA NA NA NA NA NA NA
rs11724690 T G 0.295 -0.006 0.001 2.88e-09 T G 0.29 -0.0045 0.0072 0.53 T G 0.2808 -2e-04 0.0019 0.9374 T G 0.283 -0.00328660375596271 0.00395088419325824 0.406 T G 0.31835 -0.0130085 0.00614948 0.0343977 4 186764747 -0.0185336 0.0158379 462918 0.19 0.284822 T G sepsis || id:ieu-b-69 ieu-b-69 sepsis sepsis || || TRUE igd NA NA NA NA NA NA NA
rs11729015 A C 0.488 -0.006 0.001 2.15e-12 A C 0.49 8e-04 0.0064 0.9 A C 0.4854 -0.002 0.0017 0.2501 A C 0.5 -0.0075641806926667 0.00355789131490793 0.0334 A C 0.573469 0.00262289 0.0058134 0.65186 4 164569660 -0.000152461 0.014276 462918 0.99 0.479067 A C sepsis || id:ieu-b-69 ieu-b-69 sepsis sepsis || || TRUE igd NA NA NA NA NA NA NA
rs11730384 A G 0.34 0.006 0.001 1.39e-09 A G 0.33 -0.009 0.0067 0.18 A G 0.3321 0.0074 0.0018 6.104e-05 G A 0.665 0.00248423386965391 0.00376658567275415 0.509 G A 0.700948 -0.00745483 0.00623984 0.232199 4 99477344 0.0288231 0.0151756 462918 0.0280001 0.668357 G A sepsis || id:ieu-b-69 ieu-b-69 sepsis sepsis || || TRUE igd NA NA NA NA NA NA NA
rs117404983 T C 0.031 -0.015 0.003 3.33e-08 T C 0.97 -0.0029 0.019 0.88 T C 0.9685 -0.0139 0.0055 0.01103 C T 0.0219 -0.00135284715298456 0.0100556336958057 0.893 C T 0.014764 0.00215231 0.0239699 0.928452 10 30512205 -0.015338 0.0398193 462918 0.84 0.032851 C T sepsis || id:ieu-b-69 ieu-b-69 sepsis sepsis || || TRUE igd NA NA NA NA NA NA NA
rs117422098 T C 0.153 -0.008 0.001 6.02e-10 T C 0.16 -0.021 0.0089 0.017 T C 0.1544 -0.0172 0.0026 7.246e-11 T C 0.134 -0.0134619149125148 0.00491232251908705 0.00614 T C 0.0861335 4.62256e-05 0.0102325 0.996396 15 80993198 0.00971896 0.0195434 462918 0.719999 0.157047 T C sepsis || id:ieu-b-69 ieu-b-69 sepsis sepsis || || TRUE igd NA NA NA NA NA NA NA
rs11765062 T C 0.454 0.005 0.001 8.37e-09 T C 0.45 0.015 0.0063 0.02 T C 0.4609 0.0088 0.0019 4.559e-06 C T 0.552 -0.0117866496816201 0.00357007324876972 0.000959 C T 0.580903 -0.0044159 0.00578795 0.445494 7 54417515 0.0031668 0.0142305 462918 0.64 0.54075 C T sepsis || id:ieu-b-69 ieu-b-69 sepsis sepsis || || TRUE igd NA NA NA NA NA NA NA
rs11801196 T C 0.481 -0.008 0.001 4.4e-17 T C 0.51 -9e-04 0.0063 0.89 T C 0.5127 -0.0043 0.0019 0.02287 C T 0.47 -0.0014402507852277 0.00355644581791803 0.686 C T 0.547697 0.00768883 0.00574341 0.180661 1 189974597 0.0105114 0.0142784 462918 0.34 0.4867 C T sepsis || id:ieu-b-69 ieu-b-69 sepsis sepsis || || TRUE igd NA NA NA NA NA NA NA
rs11807834 A G 0.26 0.007 0.001 2.22e-10 A G 0.27 -0.0019 0.0073 0.8 A G 0.2606 0.0045 0.0022 0.0391 A G 0.248 -0.00120882040484656 0.00401382227461398 0.763 A G 0.297871 -0.00729749 0.00625565 0.243395 1 230272624 0.0173156 0.0162379 462918 0.17 0.263249 A G sepsis || id:ieu-b-69 ieu-b-69 sepsis sepsis || || TRUE igd NA NA NA NA NA NA NA
rs11856510 T G 0.081 -0.012 0.002 1.47e-12 T G 0.92 -0.024 0.012 0.049 T G 0.9236 -0.0162 0.0032 5.755e-07 G T 0.0792 0.0142064737151885 0.00665279085712689 0.0327 G T 0.0807301 -0.00152154 0.0104772 0.884534 15 66696332 0.0310882 0.0266324 462918 0.15 0.077126 G T sepsis || id:ieu-b-69 ieu-b-69 sepsis sepsis || || TRUE igd NA NA NA NA NA NA NA
rs11858157 A G 0.224 0.006 0.001 1.17e-08 A G 0.77 0.024 0.0076 0.0017 A G 0.7595 0.0056 0.002 0.006066 G A 0.216 -0.00953927033214707 0.0042116907392398 0.0235 G A 0.189352 -0.00918888 0.00729825 0.208011 15 92395398 0.0176583 0.0167323 462918 0.24 0.237418 G A sepsis || id:ieu-b-69 ieu-b-69 sepsis sepsis || || TRUE igd NA NA NA NA NA NA NA
rs11863753 A G 0.219 -0.008 0.001 9.88e-14 A G 0.79 0.0021 0.0079 0.79 A G 0.8002 0.0021 0.0021 0.3184 G A 0.227 0.0117737248113865 0.00460037495873493 0.0105 G A 0.26757 0.00666938 0.00647296 0.302848 16 61602417 0.00811998 0.0176218 462918 0.81 0.20298 G A sepsis || id:ieu-b-69 ieu-b-69 sepsis sepsis || || TRUE igd NA NA NA NA NA NA NA
rs11871043 T C 0.427 0.008 0.001 7.57e-18 T C 0.42 0.011 0.0064 0.1 T C 0.4246 0.0049 0.0019 0.01078 C T 0.553 -0.0086043645166254 0.003600814481102 0.0169 C T 0.538382 -0.0177326 0.00573921 0.00200346 17 43172849 0.00657562 0.0144015 462918 0.8 0.577488 C T sepsis || id:ieu-b-69 ieu-b-69 sepsis sepsis || || TRUE igd NA NA NA NA NA NA NA
rs11897824 A G 0.08 -0.013 0.002 7.21e-15 A G 0.91 -0.013 0.012 0.28 A G 0.9158 -0.0099 0.0034 0.00378 G A 0.0822 0.015417047577405 0.00633102263109804 0.0149 G A 0.144924 0.00500438 0.00812736 0.538063 2 239311445 -0.0300051 0.0253005 462918 0.28 0.086417 G A sepsis || id:ieu-b-69 ieu-b-69 sepsis sepsis || || TRUE igd NA NA NA NA NA NA NA
rs11940529 T C 0.388 0.006 0.001 5.99e-10 T C 0.39 -0.0049 0.0065 0.45 T C 0.3825 -0.0033 0.002 0.09444 C T 0.595 -0.000417566020105107 0.00364829125689637 0.909 C T 0.587572 -0.00407882 0.00580729 0.482454 4 99900872 -0.00829458 0.0146453 462918 0.719999 0.615143 C T sepsis || id:ieu-b-69 ieu-b-69 sepsis sepsis || || TRUE igd NA NA NA NA NA NA NA
rs11954162 A C 0.29 -0.008 0.001 7.6e-16 A C 0.7 -0.013 0.0069 0.055 A C 0.7002 -0.0021 0.0019 0.2712 C A 0.279 0.00210351248542621 0.00387946134504527 0.588 C A 0.360151 -0.0067825 0.00596717 0.255691 5 120138772 -0.00383206 0.0156613 462918 0.54 0.293 C A sepsis || id:ieu-b-69 ieu-b-69 sepsis sepsis || || TRUE igd NA NA NA NA NA NA NA
rs11956866 T G 0.431 0.006 0.001 1.25e-10 T G 0.43 -0.0059 0.0064 0.36 T G 0.4428 -0.0014 0.0016 0.4012 G T 0.547 -0.0146105400109479 0.00358601600776158 4.72e-05 G T 0.472894 -0.00795971 0.00575717 0.166796 5 161018271 -0.0207036 0.0143454 462918 0.0870001 0.570835 G T sepsis || id:ieu-b-69 ieu-b-69 sepsis sepsis || || TRUE igd NA NA NA NA NA NA NA
rs11980428 A G 0.124 0.009 0.001 1.06e-11 A G 0.12 0.013 0.0098 0.19 A G 0.128 0.0015 0.0028 0.5992 A G 0.141 0.014030599630556 0.00549059792213619 0.0106 A G 0.11009 0.0222971 0.00911705 0.0144594 7 88358953 -0.00625833 0.022129 462918 0.81 0.116633 A G sepsis || id:ieu-b-69 ieu-b-69 sepsis sepsis || || TRUE igd NA NA NA NA NA NA NA
rs11984380 A G 0.464 0.006 0.001 7.19e-12 A G 0.54 -0.0054 0.0064 0.4 A G 0.5432 4e-04 0.0019 0.8396 A G 0.523 -0.00116133686724459 0.00356701783273794 0.745 A G 0.527184 -0.00389892 0.00571401 0.495021 7 70481029 0.0130824 0.0143254 462918 0.25 0.541233 A G sepsis || id:ieu-b-69 ieu-b-69 sepsis sepsis || || TRUE igd NA NA NA NA NA NA NA
rs12026485 T G 0.489 0.008 0.001 3.97e-17 T G 0.5 -0.0037 0.0063 0.56 T G 0.5013 -4e-04 0.0017 0.8017 G T 0.493 -0.0216000882976595 0.00355584108364046 1.25e-09 G T 0.487585 -0.00660732 0.00571135 0.247323 1 73977107 -0.00960285 0.0141921 462918 0.7 0.510794 G T sepsis || id:ieu-b-69 ieu-b-69 sepsis sepsis || || TRUE igd NA NA NA NA NA NA NA
rs12039093 A T 0.148 0.009 0.001 4.89e-11 A T 0.15 -0.0037 0.009 0.68 A T 0.1468 4e-04 0.0024 0.8539 A T 0.159 0.0132836294018222 0.00500645620227014 0.00795 A T 0.135064 0.0161056 0.00834983 0.053749 1 97856036 -0.00503001 0.0200928 462918 0.780001 0.147199 A T sepsis || id:ieu-b-69 ieu-b-69 sepsis sepsis || || TRUE igd NA NA NA NA NA NA NA
rs1204329 A G 0.329 -0.005 0.001 2.94e-08 A G 0.34 -0.0031 0.0067 0.65 A G 0.3347 0.0056 0.002 0.005881 G A 0.661 0.00141618291340776 0.00374499576986148 0.706 G A 0.685757 0.00480541 0.00614973 0.434565 6 72427738 0.0172397 0.0149818 462918 0.28 0.660597 G A sepsis || id:ieu-b-69 ieu-b-69 sepsis sepsis || || TRUE igd NA NA NA NA NA NA NA
rs12093332 T C 0.238 -0.006 0.001 3.23e-09 T C 0.23 -0.012 0.0075 0.11 T C 0.2383 -0.0039 0.0022 0.07722 T C 0.228 0.00078001604065996 0.0042116907392398 0.853 T C 0.163659 -0.00789726 0.00772378 0.306563 1 90795625 0.00845838 0.0166495 462918 0.59 0.239782 T C sepsis || id:ieu-b-69 ieu-b-69 sepsis sepsis || || TRUE igd NA NA NA NA NA NA NA
rs12137221 T C 0.215 0.006 0.001 4.98e-08 T C 0.22 0.012 0.0077 0.11 T C 0.2223 0.0183 0.0023 1.016e-15 T C 0.214 0.0231882011543501 0.00432086617142216 8.23e-08 T C 0.214657 0.00752084 0.00694798 0.279053 1 50182298 -0.00529798 0.0170655 462918 1 0.223746 T C sepsis || id:ieu-b-69 ieu-b-69 sepsis sepsis || || TRUE igd NA NA NA NA NA NA NA
rs12272545 A G 0.236 0.01 0.001 9.94e-20 A G 0.75 0.012 0.0074 0.11 A G 0.7622 0.0075 0.0022 0.0008102 G A 0.239 0.00406759275154494 0.00412788747267234 0.324 G A 0.37193 -0.000992661 0.00591005 0.866614 11 66302724 -0.0105586 0.01663 462918 0.47 0.239386 G A sepsis || id:ieu-b-69 ieu-b-69 sepsis sepsis || || TRUE igd NA NA NA NA NA NA NA
rs12284708 C G 0.367 0.006 0.001 2.46e-11 C G 0.64 -0.0038 0.0066 0.57 C G 0.6483 0.0017 0.002 0.3925 G C 0.364 -0.00876513443041093 0.00371057728611977 0.0182 G C 0.342211 0.00312275 0.00601298 0.603527 11 24596273 -0.0062526 0.0148669 462918 0.56 0.352889 G C sepsis || id:ieu-b-69 ieu-b-69 sepsis sepsis || || TRUE igd NA NA NA NA NA NA NA
rs12311881 A G 0.392 -0.005 0.001 3.27e-08 A G 0.61 -3e-04 0.0065 0.96 A G 0.619 0.0039 0.002 0.04546 G A 0.381 -0.00738199899870605 0.00366814479354269 0.0443 G A 0.316871 -0.00179968 0.00613668 0.769318 12 34036100 -0.00870612 0.014558 462918 0.25 0.387474 G A sepsis || id:ieu-b-69 ieu-b-69 sepsis sepsis || || TRUE igd NA NA NA NA NA NA NA
rs12324269 T G 0.396 -0.007 0.001 8.34e-14 T G 0.39 -0.023 0.0065 0.00052 T G 0.3902 -0.0082 0.0017 2.251e-06 G T 0.624 0.0138442919273652 0.00364829125689637 0.000146 G T 0.665492 0.00266335 0.00604135 0.659318 15 36392159 0.00176514 0.0145473 462918 0.84 0.60629 G T sepsis || id:ieu-b-69 ieu-b-69 sepsis sepsis || || TRUE igd NA NA NA NA NA NA NA
rs12402747 T G 0.436 -0.008 0.001 1.66e-19 T G 0.57 -0.0088 0.0064 0.17 T G 0.57 -0.0047 0.0017 0.005937 G T 0.424 -0.00429415226009016 0.00359095051725429 0.232 G T 0.396536 0.00958698 0.00583355 0.100296 1 190900848 0.0340566 0.0142689 462918 0.01 0.443143 G T sepsis || id:ieu-b-69 ieu-b-69 sepsis sepsis || || TRUE igd NA NA NA NA NA NA NA
rs12431506 T C 0.394 0.005 0.001 4.88e-08 T C 0.62 0.0052 0.0065 0.43 T C 0.6121 0.0076 0.002 9.45e-05 C T 0.386 -0.00728437534569478 0.00366981528245656 0.0471 C T 0.335589 0.00118717 0.00603938 0.844163 14 84919590 -0.013389 0.0146491 462918 0.44 0.372923 C T sepsis || id:ieu-b-69 ieu-b-69 sepsis sepsis || || TRUE igd TRUE rs12431506 rs4322596 C T G A
rs12458228 A G 0.412 0.007 0.001 2.54e-12 A G 0.4 0.0023 0.0065 0.73 A G 0.4067 5e-04 0.0017 0.7904 A G 0.406 0.0111627413110356 0.00363508871206046 0.00213 A G 0.369281 -0.00655684 0.00592111 0.268136 18 52751455 -0.0137991 0.0144841 462918 0.27 0.407756 A G sepsis || id:ieu-b-69 ieu-b-69 sepsis sepsis || || TRUE igd NA NA NA NA NA NA NA
rs12468065 T C 0.05 0.012 0.002 1.23e-08 T C 0.95 0.013 0.015 0.37 T C 0.9615 0.0069 0.0041 0.09367 C T 0.0561 0.00113558533188058 0.00865875698012328 0.896 C T 0.0618563 0.00296647 0.0119041 0.803207 2 201027168 -0.0148688 0.0357215 462918 0.52 0.04175 C T sepsis || id:ieu-b-69 ieu-b-69 sepsis sepsis || || TRUE igd NA NA NA NA NA NA NA
rs12468708 A C 0.418 0.007 0.001 1.01e-14 A C 0.42 -0.03 0.0064 3.5e-06 A C 0.4026 -0.0198 0.0017 1.004e-30 A C 0.435 0.010526802203057 0.00361066336779864 0.00356 A C 0.505814 -0.0118468 0.00574216 0.0391003 2 58887039 0.0160849 0.0144364 462918 0.29 0.416442 A C sepsis || id:ieu-b-69 ieu-b-69 sepsis sepsis || || TRUE igd NA NA NA NA NA NA NA
rs12535195 T G 0.297 0.006 0.001 9.81e-09 T G 0.71 0.0079 0.007 0.26 T G 0.7021 0.0026 0.0021 0.2089 G T 0.29 0.00426028210760763 0.00392190757334995 0.278 G T 0.17981 -0.00358336 0.00745712 0.630851 7 3841811 -0.0186069 0.015636 462918 0.23 0.293267 G T sepsis || id:ieu-b-69 ieu-b-69 sepsis sepsis || || TRUE igd NA NA NA NA NA NA NA
rs12580149 A C 0.205 0.008 0.001 6.43e-13 A C 0.19 0.02 0.0082 0.014 A C 0.1943 0.005 0.0024 0.04023 A C 0.194 0.0132891616198426 0.00456890787989088 0.00363 A C 0.15081 0.00766688 0.00799622 0.337653 12 84546006 0.037463 0.0178662 462918 0.0430002 0.198407 A C sepsis || id:ieu-b-69 ieu-b-69 sepsis sepsis || || TRUE igd NA NA NA NA NA NA NA
rs12594473 A G 0.346 0.005 0.001 3.87e-08 A G 0.34 0.0079 0.0067 0.24 A G 0.3435 0.0022 0.002 0.2702 A G 0.34 -0.00229042246867513 0.0037502582878027 0.542 A G 0.322186 -0.013753 0.00613418 0.0249592 15 46042597 0.0014285 0.0150358 462918 0.88 0.346723 A G sepsis || id:ieu-b-69 ieu-b-69 sepsis sepsis || || TRUE igd NA NA NA NA NA NA NA
rs12598089 A C 0.463 -0.005 0.001 2.75e-08 A C 0.54 0.011 0.0064 0.097 A C 0.5397 0.0014 0.0017 0.4218 C A 0.483 -0.00937084414610764 0.00356483711793006 0.00859 C A 0.559739 0.00882206 0.00575983 0.125608 16 65813302 -0.0177148 0.0142196 462918 0.2 0.458673 C A sepsis || id:ieu-b-69 ieu-b-69 sepsis sepsis || || TRUE igd NA NA NA NA NA NA NA
rs12605642 T G 0.491 0.008 0.001 3.19e-16 T G 0.49 -0.0059 0.0063 0.35 T G 0.4952 0.0041 0.0019 0.03021 T G 0.515 -0.00134488210649762 0.00355644581791803 0.705 T G 0.55365 0.00557468 0.0057511 0.332383 18 31313965 -0.00522177 0.0142102 462918 0.61 0.486396 T G sepsis || id:ieu-b-69 ieu-b-69 sepsis sepsis || || TRUE igd NA NA NA NA NA NA NA
rs12611068 T C 0.406 0.005 0.001 4.18e-08 T C 0.4 0.041 0.0065 2.5e-10 T C 0.392 6e-04 0.002 0.7722 C T 0.592 0.00565224000495394 0.00362591365376059 0.119 C T 0.54301 0.00434845 0.00573084 0.447985 19 13014314 -0.00940987 0.0144901 462918 0.64 0.59934 C T sepsis || id:ieu-b-69 ieu-b-69 sepsis sepsis || || TRUE igd NA NA NA NA NA NA NA
rs12617557 T C 0.324 0.007 0.001 3.39e-11 T C 0.33 0.019 0.0068 0.006 T C 0.3196 -0.0024 0.002 0.2318 T C 0.332 0.00456956562749457 0.00380797135624548 0.231 T C 0.363379 0.00866845 0.00594615 0.144889 2 22818009 -0.00967058 0.0153041 462918 0.36 0.318523 T C sepsis || id:ieu-b-69 ieu-b-69 sepsis sepsis || || TRUE igd NA NA NA NA NA NA NA
rs12618343 A G 0.235 0.007 0.001 2.05e-10 A G 0.24 0.0024 0.0074 0.75 A G 0.2487 -0.0015 0.002 0.4368 A G 0.232 0.00145357917513757 0.00412788747267234 0.725 A G 0.267739 -2.26417e-05 0.00645079 0.997199 2 125222217 -0.0220322 0.0164748 462918 0.23 0.246847 A G sepsis || id:ieu-b-69 ieu-b-69 sepsis sepsis || || TRUE igd NA NA NA NA NA NA NA
rs12647020 A G 0.382 -0.005 0.001 8.29e-09 A G 0.39 -1e-04 0.0068 0.99 A G 0.3865 -0.0054 0.0018 0.002308 G A 0.618 0.0119838826669804 0.00364657936844463 0.00102 G A 0.583494 0.0104437 0.0057881 0.0711771 4 1507198 0.011746 0.0145361 462918 0.58 0.609748 G A sepsis || id:ieu-b-69 ieu-b-69 sepsis sepsis || || TRUE igd NA NA NA NA NA NA NA
rs1267070 T C 0.178 0.008 0.001 1.84e-11 T C 0.18 0.028 0.0083 0.00058 T C 0.1743 0.002 0.0021 0.3426 C T 0.823 0.00372786559577341 0.0046274091131417 0.421 C T 0.801499 0.0262241 0.00714657 0.000243058 2 161988483 -0.0232453 0.0186089 462918 0.25 0.823132 C T sepsis || id:ieu-b-69 ieu-b-69 sepsis sepsis || || TRUE igd NA NA NA NA NA NA NA
rs12677105 A G 0.323 0.006 0.001 8.59e-09 A G 0.33 0.0016 0.0067 0.81 A G 0.3209 -0.0035 0.002 0.08766 G A 0.688 -0.00403163818336305 0.00379264617286175 0.288 G A 0.67559 -8.39469e-05 0.00610859 0.989035 8 56752872 0.00231158 0.0152064 462918 0.77 0.680332 G A sepsis || id:ieu-b-69 ieu-b-69 sepsis sepsis || || TRUE igd NA NA NA NA NA NA NA
rs12684650 T C 0.304 -0.008 0.001 4.95e-15 T C 0.32 0.011 0.0071 0.11 T C 0.3067 0.0066 0.0019 0.0004032 T C 0.286 -0.00406144255609378 0.00382068376825863 0.287 T C 0.323694 -0.005648 0.00610391 0.354805 9 139110654 0.0451805 0.0152577 462918 0.000739997 0.31656 T C sepsis || id:ieu-b-69 ieu-b-69 sepsis sepsis || || TRUE igd NA NA NA NA NA NA NA
rs12750136 A G 0.044 0.016 0.002 2.86e-12 A G 0.043 0.031 0.017 0.072 A G 0.0429 0.0081 0.0046 0.07859 A G 0.0404 0.00828989597748444 0.00923955682553627 0.37 A G 0.0309437 0.00337476 0.016741 0.84024 1 73002288 -0.0207592 0.034295 462918 0.66 0.044737 A G sepsis || id:ieu-b-69 ieu-b-69 sepsis sepsis || || TRUE igd NA NA NA NA NA NA NA
rs12775090 A G 0.165 0.007 0.001 3.01e-08 A G 0.16 0.0017 0.0089 0.85 A G 0.1645 -0.0022 0.0026 0.3942 G A 0.823 -0.0167562866361875 0.0048371233000107 0.000535 G A 0.841501 0.00397084 0.00785249 0.613083 10 7450208 -0.0126071 0.0194691 462918 0.64 0.840896 G A sepsis || id:ieu-b-69 ieu-b-69 sepsis sepsis || || TRUE igd NA NA NA NA NA NA NA
rs12790660 T C 0.311 -0.008 0.001 1.34e-16 T C 0.68 0.0091 0.0068 0.18 T C 0.6949 -0.0071 0.0018 0.0001158 C T 0.297 -0.000188484965799572 0.00380797135624548 0.961 C T 0.366299 0.0047485 0.00592297 0.42272 11 57667222 0.0232873 0.0152682 462918 0.0530005 0.315439 C T sepsis || id:ieu-b-69 ieu-b-69 sepsis sepsis || || TRUE igd NA NA NA NA NA NA NA
rs12814145 A G 0.395 -0.006 0.001 2.51e-09 A G 0.61 0.0086 0.0065 0.19 A G 0.6038 -0.0069 0.002 0.0004145 A G 0.579 -0.00172587635832987 0.00364657936844463 0.636 A G 0.623748 -0.00326822 0.00590279 0.579802 12 42344420 -0.0410625 0.0147506 462918 0.0109999 0.61732 A G sepsis || id:ieu-b-69 ieu-b-69 sepsis sepsis || || TRUE igd NA NA NA NA NA NA NA
rs12924275 T C 0.271 0.007 0.001 9.35e-13 T C 0.28 0.0072 0.007 0.31 T C 0.2696 0.0101 0.0022 2.918e-06 T C 0.27 0.0115154937936962 0.00396379643095469 0.00368 T C 0.297578 0.00389626 0.00624752 0.532857 16 9216914 0.0233454 0.0160994 462918 0.16 0.266479 T C sepsis || id:ieu-b-69 ieu-b-69 sepsis sepsis || || TRUE igd TRUE rs12924275 rs12925781 T C T C
rs12927162 A G 0.26 -0.01 0.001 1.55e-22 A G 0.73 0.0032 0.0073 0.66 A G 0.7498 -0.0026 0.002 0.1853 G A 0.257 -0.00715786413694927 0.00399513017434682 0.073 G A 0.350015 -0.0159417 0.00599779 0.00786231 16 52684916 0.00225105 0.0158587 462918 0.49 0.276651 G A sepsis || id:ieu-b-69 ieu-b-69 sepsis sepsis || || TRUE igd NA NA NA NA NA NA NA
rs12928387 C G 0.276 0.008 0.001 2.72e-14 C G 0.27 0.0074 0.0072 0.31 C G 0.2738 0.0014 0.0019 0.4555 G C 0.705 -0.00454384884716388 0.00404798228651786 0.262 G C 0.679002 -0.0127995 0.00611529 0.0363463 16 6304113 0.0269862 0.0162786 462918 0.0329997 0.744549 G C sepsis || id:ieu-b-69 ieu-b-69 sepsis sepsis || || TRUE igd NA NA NA NA NA NA NA
rs12973258 T C 0.18 -0.007 0.001 9.29e-09 T C 0.81 -0.049 0.0082 2.7e-09 T C 0.813 -0.0097 0.0025 7.853e-05 C T 0.174 0.0157604309673532 0.00458803883619491 0.000596 C T 0.154217 -0.00156754 0.0079133 0.842975 19 19488718 0.0167785 0.0183457 462918 0.39 0.183671 C T sepsis || id:ieu-b-69 ieu-b-69 sepsis sepsis || || TRUE igd NA NA NA NA NA NA NA
rs13001483 A C 0.18 0.008 0.001 4.78e-12 A C 0.18 0.026 0.0084 0.0018 A C 0.1867 0.0153 0.0022 2.564e-12 A C 0.196 0.009769634635675 0.00467880642552824 0.0369 A C 0.132601 -0.00444935 0.00843145 0.597701 2 144028568 -0.016193 0.0185583 462918 0.38 0.178873 A C sepsis || id:ieu-b-69 ieu-b-69 sepsis sepsis || || TRUE igd NA NA NA NA NA NA NA
rs13015703 T C 0.248 -0.008 0.001 1.56e-13 T C 0.26 -0.0034 0.0072 0.64 T C 0.2475 -0.0037 0.0019 0.05513 T C 0.243 -0.00436247686218812 0.00403311128580629 0.279 T C 0.363259 0.000515817 0.00594347 0.930841 2 64281797 0.00598281 0.0162901 462918 0.630001 0.256798 T C sepsis || id:ieu-b-69 ieu-b-69 sepsis sepsis || || TRUE igd NA NA NA NA NA NA NA
rs13037010 A G 0.18 -0.011 0.001 7.95e-20 A G 0.18 -0.041 0.0083 8.2e-07 A G 0.1794 -0.0254 0.0022 9.822e-31 A G 0.178 -0.00424544788541101 0.004594037953296 0.355 A G 0.164525 -0.00386844 0.0077229 0.616437 20 50986299 -0.0459432 0.0182861 462918 0.0219999 0.184991 A G sepsis || id:ieu-b-69 ieu-b-69 sepsis sepsis || || TRUE igd NA NA NA NA NA NA NA
rs13038787 T C 0.143 -0.007 0.001 1.53e-08 T C 0.86 -0.019 0.0094 0.042 T C 0.8579 -0.0023 0.0028 0.4136 C T 0.15 -0.00760598661402284 0.00521153615502779 0.145 C T 0.18167 0.014501 0.00743494 0.0511305 20 37973031 0.00102939 0.0206381 462918 0.86 0.139294 C T sepsis || id:ieu-b-69 ieu-b-69 sepsis sepsis || || TRUE igd NA NA NA NA NA NA NA
rs13093657 T C 0.265 0.006 0.001 1.26e-09 T C 0.27 -5e-04 0.0072 0.94 T C 0.2627 0.0099 0.0022 4.761e-06 T C 0.265 0.0128191203431558 0.00401382227461398 0.00138 T C 0.277251 0.00927116 0.00638507 0.1465 3 86255794 -0.00586483 0.0161122 462918 0.49 0.262668 T C sepsis || id:ieu-b-69 ieu-b-69 sepsis sepsis || || TRUE igd NA NA NA NA NA NA NA
rs13095140 T C 0.221 0.01 0.001 2.03e-19 T C 0.78 0.0043 0.0076 0.57 T C 0.7746 0.0057 0.0023 0.01206 C T 0.228 -0.00587600333443718 0.00432012357095019 0.174 C T 0.242894 -0.0081836 0.00666928 0.2198 3 155350786 -0.00714121 0.0172235 462918 0.67 0.21716 C T sepsis || id:ieu-b-69 ieu-b-69 sepsis sepsis || || TRUE igd NA NA NA NA NA NA NA
rs13107325 T C 0.081 0.017 0.002 6.8e-24 T C 0.07 0.048 0.013 0.00033 T C 0.082 0.0468 0.0032 3.805e-47 T C 0.0654 -0.0175405723953507 0.00725834050192418 0.0156 T C 0.0141069 -0.0102175 0.0242177 0.673098 4 103188709 0.00693109 0.0269745 462918 0.64 0.074913 T C sepsis || id:ieu-b-69 ieu-b-69 sepsis sepsis || || TRUE igd NA NA NA NA NA NA NA
rs13172940 A T 0.274 -0.006 0.001 2.28e-08 A T 0.27 0 0.0071 1 A T 0.2632 -0.0063 0.0019 0.001076 A T 0.277 -0.00695428121974002 0.00399513017434682 0.082 A T 0.309935 -0.00463336 0.00620526 0.455255 5 31206601 0.0124188 0.0160453 462918 0.54 0.269189 A T sepsis || id:ieu-b-69 ieu-b-69 sepsis sepsis || || TRUE igd NA NA NA NA NA NA NA
rs13176239 C G 0.247 0.006 0.001 6.17e-09 C G 0.74 -0.0026 0.0073 0.72 C G 0.7447 -0.0037 0.0022 0.08992 C G 0.75 -0.00644087143226847 0.00407356476845586 0.114 C G 0.673843 0.00304311 0.00611119 0.618515 5 107183602 0.00122599 0.0163439 462918 0.93 0.744053 C G sepsis || id:ieu-b-69 ieu-b-69 sepsis sepsis || || TRUE igd NA NA NA NA NA NA NA
rs13191563 A G 0.228 -0.006 0.001 4.05e-09 A G 0.22 -0.014 0.0077 0.071 A G 0.2222 -9e-04 0.0021 0.6467 A G 0.221 -0.012038279486319 0.0043496071817884 0.00565 A G 0.199187 -0.0055926 0.00718092 0.436089 6 69713057 -0.00816831 0.0171822 462918 0.58 0.219066 A G sepsis || id:ieu-b-69 ieu-b-69 sepsis sepsis || || TRUE igd NA NA NA NA NA NA NA
rs1322304 A T 0.498 0.005 0.001 5.35e-09 A T 0.5 0.0021 0.0063 0.74 A T 0.513 0.0059 0.0017 0.0005346 T A 0.485 -0.0038624235200419 0.00355564905612407 0.278 T A 0.461402 -0.00783451 0.00575065 0.173081 9 10523383 -0.0118396 0.0142218 462918 0.49 0.504719 T A sepsis || id:ieu-b-69 ieu-b-69 sepsis sepsis || || TRUE igd NA NA NA NA NA NA NA
rs1328435 T G 0.343 0.006 0.001 1.6e-09 T G 0.66 0.0044 0.0064 0.49 T G 0.6717 0.005 0.0018 0.005528 T G 0.651 0.00051231103946591 0.00376658567275415 0.892 T G 0.686748 -0.00623323 0.0061549 0.311191 9 82740594 -0.00921867 0.0150774 462918 0.69 0.666156 T G sepsis || id:ieu-b-69 ieu-b-69 sepsis sepsis || || TRUE igd NA NA NA NA NA NA NA
rs1331156 A G 0.22 0.007 0.001 3.13e-10 A G 0.21 -0.0043 0.0079 0.58 A G 0.2285 0.0026 0.0021 0.2036 G A 0.791 -0.00343476708680948 0.00432739977291795 0.427 G A 0.814761 -0.000784725 0.00736798 0.915182 10 107920521 -0.030243 0.0172239 462918 0.0389996 0.783662 G A sepsis || id:ieu-b-69 ieu-b-69 sepsis sepsis || || TRUE igd NA NA NA NA NA NA NA
rs13404175 T G 0.392 0.007 0.001 4.55e-12 T G 0.4 0.013 0.0064 0.05 T G 0.3909 0.0046 0.0019 0.0169 T G 0.382 0.00140910151817268 0.00363828447533225 0.699 T G 0.342601 -0.0040907 0.00603497 0.497877 2 53721273 -0.00786235 0.0143178 462918 0.77 0.392867 T G sepsis || id:ieu-b-69 ieu-b-69 sepsis sepsis || || TRUE igd NA NA NA NA NA NA NA
rs13415724 T C 0.242 -0.007 0.001 1.13e-11 T C 0.74 -0.013 0.0073 0.084 T C 0.7583 -0.0028 0.002 0.1639 C T 0.241 0.0135717582554043 0.00407356476845586 0.000874 C T 0.286258 0.00560548 0.00636224 0.378288 2 138077603 0.0174554 0.0166406 462918 0.15 0.245925 C T sepsis || id:ieu-b-69 ieu-b-69 sepsis sepsis || || TRUE igd NA NA NA NA NA NA NA
rs1344829 C G 0.391 0.008 0.001 1.45e-17 C G 0.39 0.0019 0.0065 0.77 C G 0.3944 6e-04 0.0017 0.7437 C G 0.37 -3.61377088153432e-05 0.00364488520852745 0.992 C G 0.368891 0.000116255 0.00591276 0.984313 12 43495330 -0.0363177 0.0145475 462918 0.0179999 0.391394 C G sepsis || id:ieu-b-69 ieu-b-69 sepsis sepsis || || TRUE igd NA NA NA NA NA NA NA
rs1358393 T G 0.491 -0.01 0.001 1.03e-28 T G 0.48 -0.0095 0.0064 0.14 T G 0.4984 5e-04 0.0017 0.7786 T G 0.485 -0.0139632083904598 0.00355815496982807 8.65e-05 T G 0.42482 0.00280111 0.0057881 0.628426 7 115086427 -0.00348032 0.0142571 462918 0.74 0.492761 T G sepsis || id:ieu-b-69 ieu-b-69 sepsis sepsis || || TRUE igd NA NA NA NA NA NA NA
rs136310 A G 0.388 -0.005 0.001 6.97e-09 A G 0.62 -0.011 0.0065 0.09 A G 0.607 -0.0059 0.002 0.002437 G A 0.395 0.00224063332596955 0.00365893889953371 0.54 G A 0.33099 0.0248364 0.00606968 4.27898e-05 22 31174783 0.0036265 0.0145901 462918 0.66 0.38655 G A sepsis || id:ieu-b-69 ieu-b-69 sepsis sepsis || || TRUE igd NA NA NA NA NA NA NA
rs1376204 A G 0.447 -0.007 0.001 1.76e-15 A G 0.45 -0.019 0.0064 0.0035 A G 0.4379 -0.0045 0.0017 0.008386 A G 0.449 0.0030085823428343 0.00357809770514632 0.401 A G 0.502321 0.00484585 0.00572254 0.397107 16 56146367 -0.00364521 0.0143077 462918 0.89 0.43577 A G sepsis || id:ieu-b-69 ieu-b-69 sepsis sepsis || || TRUE igd NA NA NA NA NA NA NA
rs138122366 T C 0.019 0.019 0.003 4.2e-08 T C 0.019 -0.022 0.025 0.38 T C 0.0179 -0.0033 0.0075 0.6609 T C 0.0145 -0.0120526503499483 0.0131583543418102 0.36 T C 0.0230377 0.0436128 0.0191006 0.0224109 1 205427890 -0.0355553 0.0551729 462918 0.4 0.018564 T C sepsis || id:ieu-b-69 ieu-b-69 sepsis sepsis || || TRUE igd NA NA NA NA NA NA NA
rs1383890 T C 0.426 -0.005 0.001 4.37e-08 T C 0.57 -0.0074 0.0064 0.25 T C 0.6004 -7e-04 0.0017 0.6967 T C 0.596 0.00114398839402853 0.0035996554368549 0.75 T C 0.655593 0.00223085 0.00599746 0.709919 8 31721207 -0.00247817 0.0143365 462918 0.87 0.57258 T C sepsis || id:ieu-b-69 ieu-b-69 sepsis sepsis || || TRUE igd NA NA NA NA NA NA NA
rs1397844 T C 0.193 -0.007 0.001 3.25e-10 T C 0.8 0.01 0.0081 0.21 T C 0.8359 -0.0051 0.0022 0.02185 C T 0.204 0.0094893380044804 0.00451361780036813 0.0356 C T 0.165323 -0.00409499 0.00768219 0.593999 6 24006893 0.0185192 0.0184449 462918 0.630001 0.179632 C T sepsis || id:ieu-b-69 ieu-b-69 sepsis sepsis || || TRUE igd NA NA NA NA NA NA NA
rs139986980 T C 0.024 -0.017 0.003 1.81e-08 T C 0.97 -0.0046 0.022 0.83 T C 0.9743 -0.0052 0.0062 0.4013 C T 0.0182 0.00294176691634709 0.0111507387197394 0.792 C T 0.0100802 -0.00397703 0.0288443 0.890336 17 35653407 0.0195455 0.0451867 462918 0.630001 0.026887 C T sepsis || id:ieu-b-69 ieu-b-69 sepsis sepsis || || TRUE igd NA NA NA NA NA NA NA
rs1407736 T C 0.3 0.006 0.001 3.14e-09 T C 0.7 0.021 0.0069 0.0024 T C 0.7045 0.0107 0.0019 1.126e-08 T C 0.706 0.0103251454921006 0.00388317062000628 0.00784 T C 0.796404 0.00584922 0.00712557 0.411716 10 77620021 -0.0166929 0.0155208 462918 0.29 0.701471 T C sepsis || id:ieu-b-69 ieu-b-69 sepsis sepsis || || TRUE igd NA NA NA NA NA NA NA
rs1411751 A G 0.208 0.009 0.001 4e-15 A G 0.21 0.017 0.0079 0.033 A G 0.2106 0.0043 0.0021 0.0381 A G 0.194 -0.00381268650651259 0.00434214086428228 0.38 A G 0.229937 -0.00181448 0.00680907 0.789871 13 92897508 0.0221628 0.0172193 462918 0.0790005 0.218498 A G sepsis || id:ieu-b-69 ieu-b-69 sepsis sepsis || || TRUE igd NA NA NA NA NA NA NA
rs141283443 T C 0.017 -0.02 0.004 1.6e-08 T C 0.98 -0.025 0.027 0.35 T C 0.9836 0.0055 0.0077 0.4698 C T 0.014 0.0129132569758716 0.0144374602044861 0.371 C T 0.00880336 0.0334079 0.0308735 0.279213 5 91755329 -0.0101799 0.0563224 462918 0.91 0.01685 C T sepsis || id:ieu-b-69 ieu-b-69 sepsis sepsis || || TRUE igd NA NA NA NA NA NA NA
rs1437334 A T 0.434 0.006 0.001 1.91e-09 A T 0.45 0.0046 0.0064 0.48 A T 0.4317 0.006 0.0017 0.0004464 T A 0.577 -0.00113171903795283 0.00358060057939418 0.752 T A 0.529271 -0.0150823 0.00574544 0.00866283 2 142484987 0.0126739 0.0143303 462918 0.42 0.566804 T A sepsis || id:ieu-b-69 ieu-b-69 sepsis sepsis || || TRUE igd NA NA NA NA NA NA NA
rs1468774 C G 0.424 -0.005 0.001 3.78e-09 C G 0.44 -0.017 0.0064 0.0076 C G 0.4068 -0.0092 0.0017 7.961e-08 G C 0.577 0.0181607569923017 0.00358234481029148 4.08e-07 G C 0.540097 0.0140921 0.00575103 0.0142712 7 78154564 -0.0124931 0.0143963 462918 0.31 0.564412 G C sepsis || id:ieu-b-69 ieu-b-69 sepsis sepsis || || TRUE igd NA NA NA NA NA NA NA
rs1474305 A G 0.154 -0.007 0.001 4.69e-08 A G 0.16 0.017 0.0087 0.05 A G 0.1693 0.0096 0.0022 1.83e-05 A G 0.167 -0.00969822470232425 0.00482504712891291 0.0445 A G 0.204262 -0.00222001 0.00707902 0.753821 3 71043496 -0.0316356 0.01937 462918 0.1 0.160377 A G sepsis || id:ieu-b-69 ieu-b-69 sepsis sepsis || || TRUE igd NA NA NA NA NA NA NA
rs1513922 A G 0.227 0.01 0.001 1.71e-19 A G 0.22 0.016 0.0076 0.033 A G 0.2163 0.0048 0.002 0.01986 G A 0.775 -0.0150024785150103 0.00431290933228847 0.000515 G A 0.774952 -0.0183184 0.00683916 0.00739605 7 108624433 -0.0315258 0.0173743 462918 0.14 0.788352 G A sepsis || id:ieu-b-69 ieu-b-69 sepsis sepsis || || TRUE igd NA NA NA NA NA NA NA
rs1519104 A G 0.318 -0.006 0.001 1.95e-08 A G 0.68 -0.019 0.0068 0.0058 A G 0.6941 -0.0016 0.0018 0.3904 A G 0.674 0.00819760396758551 0.0038304887784097 0.0323 A G 0.679737 -0.00585106 0.00612801 0.339676 2 66680892 0.0063957 0.0153612 462918 0.719999 0.686389 A G sepsis || id:ieu-b-69 ieu-b-69 sepsis sepsis || || TRUE igd NA NA NA NA NA NA NA
rs152555 A G 0.138 -0.008 0.001 7.3e-10 A G 0.86 0.0076 0.0093 0.41 A G 0.8448 -0.0043 0.0025 0.08057 A G 0.873 -0.00717612016687357 0.00504910053010177 0.155 A G 0.848141 -0.00769463 0.00820578 0.348394 5 106849674 0.00418238 0.0200997 462918 0.8 0.854282 A G sepsis || id:ieu-b-69 ieu-b-69 sepsis sepsis || || TRUE igd NA NA NA NA NA NA NA
rs1536053 T C 0.32 -0.006 0.001 5.4e-11 T C 0.31 -0.008 0.0069 0.25 T C 0.3104 -0.0122 0.0019 8.021e-11 T C 0.308 -0.00092743728842971 0.00385429783656515 0.81 T C 0.282222 -0.00135486 0.00635572 0.831192 13 111982291 -0.0049696 0.0152881 462918 0.92 0.316734 T C sepsis || id:ieu-b-69 ieu-b-69 sepsis sepsis || || TRUE igd NA NA NA NA NA NA NA
rs1548911 T C 0.175 0.007 0.001 1.66e-08 T C 0.82 -0.0013 0.0085 0.88 T C 0.8291 -0.0013 0.0022 0.5637 C T 0.189 -0.00395905548968135 0.00467880642552824 0.397 C T 0.15664 -0.00576857 0.00787347 0.463766 16 54671719 -0.00349581 0.0187559 462918 0.83 0.176804 C T sepsis || id:ieu-b-69 ieu-b-69 sepsis sepsis || || TRUE igd NA NA NA NA NA NA NA
rs1549577 T C 0.253 0.008 0.001 1.14e-13 T C 0.76 0.015 0.0074 0.045 T C 0.7365 0.0047 0.0021 0.02765 T C 0.737 0.00823231729530355 0.00416859590363882 0.0483 T C 0.810654 0.0197587 0.0073409 0.00711132 2 160665278 0.0108441 0.0163164 462918 0.54 0.745467 T C sepsis || id:ieu-b-69 ieu-b-69 sepsis sepsis || || TRUE igd NA NA NA NA NA NA NA
rs1552514 T G 0.186 -0.007 0.001 9.52e-10 T G 0.82 0.014 0.0083 0.099 T G 0.8095 0.0042 0.0022 0.05371 T G 0.812 -0.00649625432803679 0.00455947669489591 0.155 T G 0.840333 -0.00681166 0.00780365 0.382728 11 6356217 0.0139659 0.0183842 462918 0.49 0.816122 T G sepsis || id:ieu-b-69 ieu-b-69 sepsis sepsis || || TRUE igd NA NA NA NA NA NA NA
rs1564119 A G 0.421 -0.006 0.001 3.53e-10 A G 0.43 -0.014 0.0064 0.025 A G 0.42 -0.0036 0.0017 0.03346 G A 0.571 0.00953602510067102 0.00358893039059423 0.00789 G A 0.509835 0.000417862 0.00570651 0.941627 1 38657884 0.01929 0.0143642 462918 0.29 0.573328 G A sepsis || id:ieu-b-69 ieu-b-69 sepsis sepsis || || TRUE igd NA NA NA NA NA NA NA
rs1578971 T C 0.367 -0.005 0.001 3.77e-08 T C 0.36 -0.014 0.0066 0.033 T C 0.3678 0.0048 0.0017 0.004778 T C 0.383 0.00201575084941287 0.00371760450946642 0.587 T C 0.354391 0.00754575 0.00600462 0.208877 11 9379005 -0.0147057 0.0149293 462918 0.23 0.358759 T C sepsis || id:ieu-b-69 ieu-b-69 sepsis sepsis || || TRUE igd NA NA NA NA NA NA NA
rs1603985 C G 0.481 -0.006 0.001 2.02e-10 C G 0.53 0.002 0.0063 0.75 C G 0.5394 -0.0053 0.0017 0.001714 G C 0.49 0.0122316825695692 0.00356078046199624 0.000584 G C 0.500754 0.00222265 0.00570919 0.697045 3 25148868 -0.00667192 0.0142343 462918 0.48 0.465599 G C sepsis || id:ieu-b-69 ieu-b-69 sepsis sepsis || || TRUE igd NA NA NA NA NA NA NA
rs16895508 T G 0.138 -0.009 0.001 3.42e-11 T G 0.85 -0.025 0.009 0.0049 T G 0.8629 -0.0063 0.0024 0.009113 G T 0.134 0.00345530323377971 0.00503472452421706 0.493 G T 0.139712 0.00356377 0.00821682 0.664494 6 65288917 0.00661538 0.0201202 462918 0.760001 0.145649 G T sepsis || id:ieu-b-69 ieu-b-69 sepsis sepsis || || TRUE igd NA NA NA NA NA NA NA
rs16976763 A C 0.263 0.006 0.001 4.18e-08 A C 0.74 0.016 0.0072 0.03 A C 0.7321 0.0025 0.0019 0.183 C A 0.274 -0.00997343374722572 0.00402823195017628 0.0133 C A 0.211945 -0.0177799 0.00698993 0.0109703 15 86941904 -0.00410044 0.0161318 462918 0.89 0.26382 C A sepsis || id:ieu-b-69 ieu-b-69 sepsis sepsis || || TRUE igd NA NA NA NA NA NA NA
rs17083264 A G 0.168 0.008 0.001 3.9e-10 A G 0.84 0.014 0.0087 0.11 A G 0.8239 -0.0011 0.0025 0.6652 G A 0.178 -0.00563358470538306 0.00481309623344004 0.242 G A 0.0845451 -0.0131133 0.0102952 0.202759 5 92959609 -0.00336412 0.0188446 462918 0.82 0.170846 G A sepsis || id:ieu-b-69 ieu-b-69 sepsis sepsis || || TRUE igd NA NA NA NA NA NA NA
rs17130183 T C 0.141 0.009 0.001 5.51e-11 T C 0.86 -0.019 0.0093 0.039 T C 0.8653 0.0125 0.0025 4.167e-07 C T 0.142 -0.00576292419136264 0.00515451609642595 0.263 C T 0.140909 -0.00410528 0.0082443 0.618516 10 114865194 0.0397997 0.0204142 462918 0.0580003 0.140057 C T sepsis || id:ieu-b-69 ieu-b-69 sepsis sepsis || || TRUE igd NA NA NA NA NA NA NA
rs1731951 A T 0.448 -0.006 0.001 1.44e-10 A T 0.45 -0.011 0.0065 0.09 A T 0.4489 -0.0053 0.0017 0.002031 A T 0.45 0.00100396970472551 0.00357422679560149 0.779 A T 0.455978 -0.0130466 0.00573575 0.0229293 7 137075847 -0.0103155 0.0143993 462918 0.33 0.444373 A T sepsis || id:ieu-b-69 ieu-b-69 sepsis sepsis || || TRUE igd NA NA NA NA NA NA NA
rs17416209 T C 0.158 0.008 0.001 6.92e-10 T C 0.85 0 0.0089 1 T C 0.8515 0.0019 0.0023 0.4086 C T 0.154 -0.0138056800728001 0.00489945252522317 0.00483 C T 0.0879364 -0.00172258 0.0101161 0.864789 13 104680169 -0.0093352 0.0194277 462918 0.66 0.15891 C T sepsis || id:ieu-b-69 ieu-b-69 sepsis sepsis || || TRUE igd NA NA NA NA NA NA NA
rs17479606 A C 0.079 0.009 0.002 4.33e-08 A C 0.077 0.0039 0.012 0.75 A C 0.0787 0.014 0.0035 7.769e-05 A C 0.0746 -0.00571077775028783 0.00672088802844047 0.395 A C 0.0754595 -0.0205713 0.0108075 0.0569849 5 87803768 0.00110213 0.0259762 462918 0.87 0.08131 A C sepsis || id:ieu-b-69 ieu-b-69 sepsis sepsis || || TRUE igd NA NA NA NA NA NA NA
rs176644 T G 0.411 0.005 0.001 2.38e-08 T G 0.41 -0.01 0.0068 0.14 T G 0.4057 -0.0024 0.0017 0.1713 T G 0.419 -0.00911173654044635 0.00361873286776166 0.0118 T G 0.438547 -0.0124061 0.00575728 0.0311724 15 89913632 -0.0207863 0.0145135 462918 0.22 0.404931 T G sepsis || id:ieu-b-69 ieu-b-69 sepsis sepsis || || TRUE igd NA NA NA NA NA NA NA
rs17727688 A G 0.35 -0.006 0.001 2.61e-10 A G 0.37 0.0095 0.0066 0.15 A G 0.3622 0.0042 0.002 0.0337 A G 0.356 -0.0136523204233543 0.00368846943651198 0.000213 A G 0.439179 0.00435709 0.00575071 0.448653 9 3132209 -0.00667365 0.0148366 462918 0.58 0.361569 A G sepsis || id:ieu-b-69 ieu-b-69 sepsis sepsis || || TRUE igd NA NA NA NA NA NA NA
rs17836224 T C 0.398 -0.006 0.001 1.36e-10 T C 0.61 0.033 0.0065 6.8e-07 T C 0.5917 0.0085 0.0017 4.252e-07 C T 0.408 -0.0072866351665864 0.00365705735895454 0.0464 C T 0.349873 -0.0184004 0.00599621 0.00215016 14 80075846 -0.00161524 0.0146088 462918 0.62 0.387231 C T sepsis || id:ieu-b-69 ieu-b-69 sepsis sepsis || || TRUE igd NA NA NA NA NA NA NA
rs1789695 A C 0.314 -0.008 0.001 1.08e-14 A C 0.7 -0.009 0.0069 0.2 A C 0.689 -0.0048 0.0018 0.009056 C A 0.303 -0.00464655561410965 0.00387212967842471 0.231 C A 0.294937 0.00536689 0.00627439 0.392349 6 147979815 -0.0114655 0.0153614 462918 0.56 0.310378 C A sepsis || id:ieu-b-69 ieu-b-69 sepsis sepsis || || TRUE igd NA NA NA NA NA NA NA
rs1806152 T C 0.177 0.008 0.001 6.42e-11 T C 0.18 -0.017 0.0084 0.046 T C 0.1734 -0.0099 0.0022 6.926e-06 T C 0.186 0.0146330080855707 0.00455947669489591 0.0013 T C 0.198622 0.0179674 0.00715299 0.0120091 11 31851040 0.0108324 0.0182234 462918 0.43 0.187399 T C sepsis || id:ieu-b-69 ieu-b-69 sepsis sepsis || || TRUE igd NA NA NA NA NA NA NA
rs1820514 T G 0.426 -0.005 0.001 4.27e-08 T G 0.58 0.0033 0.0064 0.61 T G 0.5792 -0.0072 0.0019 0.0001705 T G 0.587 0.00385776551399327 0.00359738489086239 0.284 T G 0.644881 0.000114995 0.0059705 0.984633 4 159845612 -0.0223505 0.0143523 462918 0.14 0.572586 T G sepsis || id:ieu-b-69 ieu-b-69 sepsis sepsis || || TRUE igd TRUE rs1820514 rs12498322 G T A C
rs1846644 T C 0.401 0.008 0.001 1.51e-16 T C 0.59 -0.0065 0.0064 0.31 T C 0.5803 2e-04 0.0017 0.9237 C T 0.405 -0.00638708916223295 0.00361597718671511 0.0771 C T 0.416606 0.00695295 0.00579852 0.230493 12 117938380 0.0116639 0.0144534 462918 0.39 0.408079 C T sepsis || id:ieu-b-69 ieu-b-69 sepsis sepsis || || TRUE igd NA NA NA NA NA NA NA
rs1849297 A G 0.291 0.007 0.001 6.29e-13 A G 0.71 -0.0054 0.0071 0.45 A G 0.7176 -0.0061 0.0019 0.001366 G A 0.278 -0.000939622268466347 0.00392190757334995 0.811 G A 0.188864 -0.00999962 0.00730644 0.171123 15 47369916 -0.0110297 0.0155819 462918 0.48 0.294789 G A sepsis || id:ieu-b-69 ieu-b-69 sepsis sepsis || || TRUE igd NA NA NA NA NA NA NA
rs1864896 A G 0.44 0.006 0.001 8.68e-12 A G 0.43 0.012 0.0064 0.058 A G 0.4614 0.0053 0.0017 0.001672 G A 0.537 -0.0037429284795348 0.00358507528140127 0.297 G A 0.57791 0.00577343 0.00578679 0.318429 3 71469845 0.0245863 0.0143833 462918 0.061 0.560166 G A sepsis || id:ieu-b-69 ieu-b-69 sepsis sepsis || || TRUE igd NA NA NA NA NA NA NA
rs188189626 A T 0.038 0.013 0.002 3.28e-08 A T 0.033 0.013 0.019 0.5 A T 0.0325 -0.0062 0.0055 0.2642 A T 0.0299 -0.00542684099173553 0.0106840827688098 0.611 A T 0.00770815 -0.00721657 0.032977 0.826777 10 101546558 0.0501444 0.0387596 462918 0.26 0.035824 A T sepsis || id:ieu-b-69 ieu-b-69 sepsis sepsis || || TRUE igd TRUE rs188189626 rs146371543 A T A G
rs1883832 T C 0.257 0.006 0.001 8e-10 T C 0.25 0.0065 0.0073 0.38 T C 0.2388 6e-04 0.0019 0.7336 C T 0.736 -0.00404136808322718 0.00413116402238659 0.328 C T 0.729428 -0.00919457 0.00644804 0.153884 20 44746982 -0.0348621 0.0164783 462918 0.0299999 0.75302 C T sepsis || id:ieu-b-69 ieu-b-69 sepsis sepsis || || TRUE igd NA NA NA NA NA NA NA
rs190495 A G 0.431 0.005 0.001 4.93e-09 A G 0.44 0.017 0.0064 0.0083 A G 0.4269 0.0048 0.0019 0.01297 A G 0.419 0.00498840366349845 0.00358146510868733 0.164 A G 0.44287 -0.0105782 0.00576495 0.0665166 4 29425012 -0.0205878 0.0144986 462918 0.12 0.430707 A G sepsis || id:ieu-b-69 ieu-b-69 sepsis sepsis || || TRUE igd NA NA NA NA NA NA NA
rs1925107 T C 0.351 -0.007 0.001 2.92e-13 T C 0.65 -0.016 0.0067 0.018 T C 0.6568 -0.0111 0.0018 3.569e-10 C T 0.373 0.00722864013652036 0.00375292296589672 0.0541 C T 0.446922 0.01355 0.00574567 0.0183595 13 97010667 0.00787591 0.0150237 462918 0.57 0.342788 C T sepsis || id:ieu-b-69 ieu-b-69 sepsis sepsis || || TRUE igd NA NA NA NA NA NA NA
rs1925493 C G 0.263 -0.008 0.001 1.18e-14 C G 0.28 -0.0045 0.0071 0.53 C G 0.2496 0.0154 0.0019 1.226e-15 C G 0.281 -0.00538737307678685 0.00400440287162525 0.178 C G 0.358762 0.00115776 0.00595051 0.845734 16 20025347 0.00199537 0.0162357 462918 0.95 0.256386 C G sepsis || id:ieu-b-69 ieu-b-69 sepsis sepsis || || TRUE igd NA NA NA NA NA NA NA
rs1925750 A G 0.284 -0.006 0.001 3.55e-09 A G 0.29 -0.017 0.007 0.018 A G 0.2937 -0.0021 0.0021 0.3091 G A 0.707 0.0140861467860912 0.00392190757334995 0.000335 G A 0.665313 0.00254381 0.00605814 0.674559 13 67831033 -0.00790961 0.0157223 462918 0.48 0.714541 G A sepsis || id:ieu-b-69 ieu-b-69 sepsis sepsis || || TRUE igd NA NA NA NA NA NA NA
rs1939252 C G 0.473 -0.007 0.001 1.15e-14 C G 0.52 -0.0097 0.0068 0.16 C G 0.5063 -0.0068 0.0019 0.0003743 G C 0.487 0.0044127013056756 0.00372941328333781 0.237 G C 0.553529 -0.0131081 0.00575051 0.0226391 11 88953819 -0.012945 0.0142318 462918 0.780001 0.486918 G C sepsis || id:ieu-b-69 ieu-b-69 sepsis sepsis || || TRUE igd NA NA NA NA NA NA NA
rs1969547 A G 0.236 -0.006 0.001 4.38e-08 A G 0.23 -0.026 0.0076 0.00064 A G 0.2327 0.0068 0.0022 0.002286 G A 0.781 0.00295587382720848 0.00427088753527763 0.489 G A 0.846352 0.0186709 0.00793375 0.018605 2 148499145 0.0150817 0.0167443 462918 0.48 0.765431 G A sepsis || id:ieu-b-69 ieu-b-69 sepsis sepsis || || TRUE igd NA NA NA NA NA NA NA
rs1980523 A C 0.144 0.008 0.001 2.2e-10 A C 0.85 0.0075 0.0089 0.4 A C 0.8483 -0.0012 0.0024 0.6161 C A 0.137 0.00142102956681925 0.00493246563355478 0.773 C A 0.130536 0.0110015 0.00848381 0.194713 14 40016353 0.0304473 0.0197896 462918 0.0790005 0.152518 C A sepsis || id:ieu-b-69 ieu-b-69 sepsis sepsis || || TRUE igd NA NA NA NA NA NA NA
rs2003273 T C 0.389 -0.006 0.001 9.36e-12 T C 0.39 -0.023 0.0065 0.00041 T C 0.3943 -0.0115 0.0018 6.533e-11 T C 0.384 -0.0120887166406018 0.00364488520852745 0.000932 T C 0.381999 -0.00863289 0.0058787 0.141968 21 46542374 -0.0140871 0.0145513 462918 0.31 0.394451 T C sepsis || id:ieu-b-69 ieu-b-69 sepsis sepsis || || TRUE igd TRUE rs2003273 rs2838788 T C C T
rs2011962 A C 0.268 -0.007 0.001 1.18e-11 A C 0.73 -0.012 0.0071 0.09 A C 0.7313 7e-04 0.0019 0.6915 C A 0.276 0.0066154303858094 0.00401858777077205 0.0995 C A 0.243987 0.0121258 0.00664289 0.0679438 4 82220324 0.00550378 0.0160718 462918 0.719999 0.266798 C A sepsis || id:ieu-b-69 ieu-b-69 sepsis sepsis || || TRUE igd NA NA NA NA NA NA NA
rs2016469 A G 0.372 0.006 0.001 1.2e-11 A G 0.37 0.017 0.0066 0.0096 A G 0.3631 0.0116 0.0018 4.884e-11 A G 0.36 0.0134866973807899 0.00368428496314104 0.000247 A G 0.354271 0.00447336 0.00597413 0.453984 3 108023965 -0.00180383 0.0147972 462918 0.75 0.371539 A G sepsis || id:ieu-b-69 ieu-b-69 sepsis sepsis || || TRUE igd NA NA NA NA NA NA NA
rs2016475 A G 0.276 0.007 0.001 3e-12 A G 0.73 0.027 0.0071 0.00015 A G 0.7338 0.0108 0.0022 4.862e-07 G A 0.272 -0.0130529633710671 0.00402823195017628 0.00118 G A 0.261723 -0.00380166 0.00649625 0.558407 1 201790239 0.0113453 0.0159926 462918 0.64 0.270911 G A sepsis || id:ieu-b-69 ieu-b-69 sepsis sepsis || || TRUE igd NA NA NA NA NA NA NA
rs2051121 T C 0.409 0.007 0.001 1.14e-14 T C 0.4 0.018 0.0065 0.0052 T C 0.4101 0.0053 0.0017 0.002045 C T 0.588 0.0016370293707007 0.00362444394689718 0.652 C T 0.609242 0.0011145 0.00587049 0.849429 13 54451650 0.00281013 0.0145483 462918 0.97 0.595168 C T sepsis || id:ieu-b-69 ieu-b-69 sepsis sepsis || || TRUE igd NA NA NA NA NA NA NA
rs2065677 A G 0.239 0.006 0.001 1.88e-08 A G 0.22 -0.0024 0.0077 0.76 A G 0.2348 0.0023 0.002 0.2668 G A 0.765 -0.00413424702576659 0.00429163160110854 0.336 G A 0.829423 -0.0145881 0.00761297 0.0553376 10 129304444 -0.00286699 0.0171087 462918 0.79 0.77038 G A sepsis || id:ieu-b-69 ieu-b-69 sepsis sepsis || || TRUE igd NA NA NA NA NA NA NA
rs2066295 A G 0.243 -0.008 0.001 2.42e-14 A G 0.76 0.018 0.0074 0.017 A G 0.7577 0.0142 0.002 2.285e-12 G A 0.225 -0.00853241662914953 0.00421386021777806 0.0429 G A 0.231472 -0.0189484 0.00676766 0.00511258 6 26168903 0.016856 0.0168873 462918 0.34 0.22781 G A sepsis || id:ieu-b-69 ieu-b-69 sepsis sepsis || || TRUE igd NA NA NA NA NA NA NA
rs2076060 C G 0.281 -0.006 0.001 4.06e-09 C G 0.28 -0.016 0.0071 0.022 C G 0.2849 0.0013 0.0019 0.4981 C G 0.294 -0.00168268474919532 0.00395515466529169 0.671 C G 0.3168 -0.00718459 0.00615404 0.243025 6 106543945 -0.0299804 0.0157527 462918 0.0359998 0.2832 C G sepsis || id:ieu-b-69 ieu-b-69 sepsis sepsis || || TRUE igd NA NA NA NA NA NA NA
rs2122231 A T 0.39 -0.005 0.001 1.62e-08 A T 0.39 0.0093 0.0065 0.16 A T 0.3692 0.0058 0.0017 0.0008142 T A 0.632 0.00514858340358117 0.00365893889953371 0.159 T A 0.685453 -0.00676201 0.00617515 0.273501 3 34562070 -0.00628514 0.0146454 462918 0.780001 0.618799 T A sepsis || id:ieu-b-69 ieu-b-69 sepsis sepsis || || TRUE igd NA NA NA NA NA NA NA
rs2123641 A G 0.142 -0.008 0.001 1.13e-09 A G 0.15 -0.0099 0.009 0.27 A G 0.1423 0.0041 0.0024 0.09211 G A 0.859 -0.00339874782163213 0.00497881493799486 0.495 G A 0.878051 -0.0106584 0.00875828 0.223624 2 178213326 0.0133288 0.0203982 462918 0.32 0.85819 G A sepsis || id:ieu-b-69 ieu-b-69 sepsis sepsis || || TRUE igd NA NA NA NA NA NA NA
rs2158414 T C 0.34 0.006 0.001 7.2e-11 T C 0.34 0.0083 0.0067 0.22 T C 0.3262 0.0096 0.0017 2.906e-08 C T 0.676 -0.0105341544372146 0.0037502582878027 0.00498 C T 0.668223 -0.0117303 0.00608654 0.0539486 7 21491021 0.00501425 0.014984 462918 0.8 0.656732 C T sepsis || id:ieu-b-69 ieu-b-69 sepsis sepsis || || TRUE igd NA NA NA NA NA NA NA
rs2184796 T C 0.386 0.005 0.001 8.64e-09 T C 0.4 0.0032 0.0065 0.62 T C 0.3815 0.0031 0.0017 0.0739 T C 0.386 0.000107711549108322 0.00363508871206046 0.976 T C 0.450582 0.00371203 0.00575618 0.519007 10 108537499 0.0138461 0.0146004 462918 0.32 0.389857 T C sepsis || id:ieu-b-69 ieu-b-69 sepsis sepsis || || TRUE igd NA NA NA NA NA NA NA
rs218985 T C 0.316 0.007 0.001 1.19e-12 T C 0.3 0.0016 0.0069 0.82 T C 0.3107 8e-04 0.0018 0.6406 T C 0.342 0.00571042091338354 0.00389447473892139 0.142 T C 0.320389 0.00848409 0.00612275 0.165849 1 37169665 0.0282119 0.0153969 462918 0.0629999 0.306198 T C sepsis || id:ieu-b-69 ieu-b-69 sepsis sepsis || || TRUE igd NA NA NA NA NA NA NA
rs2198140 T C 0.495 -0.006 0.001 1.18e-10 T C 0.51 -0.0053 0.0063 0.4 T C 0.4952 -2e-04 0.0019 0.933 C T 0.515 0.000609686323410807 0.00355576284645228 0.864 C T 0.421164 0.0037427 0.00578963 0.517988 8 35039646 0.0198653 0.0142346 462918 0.22 0.502814 C T sepsis || id:ieu-b-69 ieu-b-69 sepsis sepsis || || TRUE igd NA NA NA NA NA NA NA
rs2216427 C G 0.358 0.007 0.001 4.27e-14 C G 0.65 -0.025 0.0066 2e-04 C G 0.6474 -0.0112 0.0018 2.159e-10 G C 0.366 0.015206235090763 0.00373222361476042 4.62e-05 G C 0.282611 0.00650819 0.00634531 0.305047 3 180785697 0.0048382 0.0148958 462918 0.83 0.347744 G C sepsis || id:ieu-b-69 ieu-b-69 sepsis sepsis || || TRUE igd NA NA NA NA NA NA NA
rs2232839 T C 0.205 0.007 0.001 4.69e-10 T C 0.21 -0.026 0.0081 0.0015 T C 0.2106 0.0033 0.0024 0.1678 T C 0.18 0.000393833246319029 0.0043571383193195 0.928 T C 0.163165 -0.00352886 0.00773769 0.648346 17 17401736 0.00157593 0.0166302 462918 0.649999 0.247538 T C sepsis || id:ieu-b-69 ieu-b-69 sepsis sepsis || || TRUE igd TRUE rs2232839 rs3760185 T C T C
rs2236202 T C 0.258 -0.007 0.001 3.89e-10 T C 0.25 0.015 0.0075 0.041 T C 0.2665 7e-04 0.0022 0.7528 T C 0.252 -0.00680812492704116 0.0040980096362817 0.0969 T C 0.194194 -0.0113663 0.00723744 0.116301 20 60985164 -0.0276276 0.0161959 462918 0.061 0.26235 T C sepsis || id:ieu-b-69 ieu-b-69 sepsis sepsis || || TRUE igd NA NA NA NA NA NA NA
rs2243504 T G 0.456 0.005 0.001 2.85e-08 T G 0.55 0.02 0.0064 0.0021 T G 0.538 1e-04 0.0017 0.9526 G T 0.478 -0.00117413628865938 0.00357278294935632 0.743 G T 0.38761 -0.00323912 0.00587879 0.581645 15 57597280 0.0254493 0.0142837 462918 0.0530005 0.461599 G T sepsis || id:ieu-b-69 ieu-b-69 sepsis sepsis || || TRUE igd NA NA NA NA NA NA NA
rs2256810 T C 0.242 0.006 0.001 3.46e-08 T C 0.76 -0.0026 0.0075 0.73 T C 0.7576 0.0025 0.0022 0.2563 C T 0.277 0.00118910141279527 0.00418065793154199 0.776 C T 0.221987 0.00149107 0.00689099 0.828692 8 14646209 -0.0211202 0.0169451 462918 0.13 0.229105 C T sepsis || id:ieu-b-69 ieu-b-69 sepsis sepsis || || TRUE igd NA NA NA NA NA NA NA
rs2271731 T C 0.286 -0.006 0.001 4.52e-09 T C 0.71 -0.004 0.0069 0.56 T C 0.7076 -0.0036 0.0019 0.05494 C T 0.289 0.00625538825315662 0.00388690913511059 0.107 C T 0.291215 0.00183373 0.00631989 0.771701 18 56826077 -0.00823296 0.0155302 462918 0.75 0.301453 C T sepsis || id:ieu-b-69 ieu-b-69 sepsis sepsis || || TRUE igd NA NA NA NA NA NA NA
rs2306531 T C 0.322 0.006 0.001 1.44e-10 T C 0.34 -0.001 0.0067 0.88 T C 0.3253 0.0015 0.0017 0.3958 T C 0.307 -0.00391726187734706 0.00376938699895431 0.298 T C 0.352597 0.0170003 0.00601573 0.00471379 3 156817662 0.0119841 0.0152369 462918 0.37 0.326933 T C sepsis || id:ieu-b-69 ieu-b-69 sepsis sepsis || || TRUE igd NA NA NA NA NA NA NA
rs2344121 A G 0.465 0.007 0.001 1.65e-15 A G 0.53 0.027 0.0063 2.5e-05 A G 0.5335 0.0135 0.0019 1.268e-12 G A 0.478 -0.00253319355326104 0.00356117335836195 0.477 G A 0.522826 -0.010819 0.00572725 0.0588871 8 30861249 -0.0124635 0.0141975 462918 0.43 0.476049 G A sepsis || id:ieu-b-69 ieu-b-69 sepsis sepsis || || TRUE igd TRUE rs2344121 rs11779005 A G G A
rs2356265 A G 0.235 0.007 0.001 1.87e-09 A G 0.75 0.0044 0.0074 0.55 A G 0.7599 0.0014 0.002 0.4961 G A 0.23 -0.00504974732932904 0.00415086673544814 0.224 G A 0.206461 -0.000886078 0.00706134 0.900141 16 49450047 -0.00698213 0.0167682 462918 0.54 0.238195 G A sepsis || id:ieu-b-69 ieu-b-69 sepsis sepsis || || TRUE igd NA NA NA NA NA NA NA
rs2374423 A G 0.296 -0.008 0.001 1.96e-15 A G 0.3 -0.014 0.0069 0.038 A G 0.2964 -0.0053 0.0021 0.01025 G A 0.723 -0.00474237096501382 0.00387212967842471 0.22 G A 0.696813 -0.0114833 0.00621352 0.0645848 2 42820422 -0.00841098 0.01541 462918 0.46 0.695188 G A sepsis || id:ieu-b-69 ieu-b-69 sepsis sepsis || || TRUE igd NA NA NA NA NA NA NA
rs2393330 T C 0.194 -0.009 0.001 2.09e-13 T C 0.19 -0.0041 0.0082 0.61 T C 0.1886 0.0091 0.0022 3.29e-05 T C 0.198 0.00675371241047551 0.00452262034266214 0.135 T C 0.208743 0.00246458 0.00704876 0.726603 12 118403547 -0.0162102 0.0182982 462918 0.36 0.185255 T C sepsis || id:ieu-b-69 ieu-b-69 sepsis sepsis || || TRUE igd NA NA NA NA NA NA NA
rs2395137 C G 0.418 0.006 0.001 1.2e-11 C G 0.41 0.027 0.0064 3.4e-05 C G 0.4088 0.0098 0.0017 1.356e-08 C G 0.44 0.0104482101582088 0.00362444394689718 0.00394 C G 0.45856 0.0167748 0.00573075 0.00342082 10 76847993 0.00360864 0.0144435 462918 0.95 0.410073 C G sepsis || id:ieu-b-69 ieu-b-69 sepsis sepsis || || TRUE igd NA NA NA NA NA NA NA
rs2398144 A C 0.403 0.009 0.001 8.62e-20 A C 0.41 0.013 0.0066 0.047 A C 0.3938 0.0022 0.0017 0.2084 A C 0.436 0.00735386870682139 0.00362299107230365 0.0423 A C 0.50186 -0.00298048 0.00572836 0.602852 16 56352854 0.0153456 0.0146134 462918 0.43 0.396134 A C sepsis || id:ieu-b-69 ieu-b-69 sepsis sepsis || || TRUE igd NA NA NA NA NA NA NA
rs240110 T C 0.452 0.007 0.001 1.31e-14 T C 0.46 0.0076 0.0063 0.23 T C 0.4516 0.0109 0.0019 1.33e-08 C T 0.546 -0.0184285795499478 0.0035664507489796 2.33e-07 C T 0.538118 -0.00586639 0.00572985 0.305917 6 101059629 -0.0163349 0.0142983 462918 0.2 0.549637 C T sepsis || id:ieu-b-69 ieu-b-69 sepsis sepsis || || TRUE igd NA NA NA NA NA NA NA
rs2431108 T C 0.333 -0.011 0.001 4.61e-29 T C 0.68 -0.024 0.0068 0.00041 T C 0.6768 -0.0094 0.002 3.717e-06 C T 0.311 0.0136350462559174 0.00381111128807315 0.000353 C T 0.292858 -0.00550869 0.00629032 0.381171 5 103947968 -0.000421288 0.0151002 462918 0.83 0.328417 C T sepsis || id:ieu-b-69 ieu-b-69 sepsis sepsis || || TRUE igd NA NA NA NA NA NA NA
rs2432721 T G 0.401 0.005 0.001 2.96e-08 T G 0.6 0.0066 0.0065 0.31 T G 0.6065 0.0057 0.0017 0.0009182 T G 0.613 0.00712026307988611 0.00363828447533225 0.0502 T G 0.660911 0.00154409 0.00604179 0.798284 2 118578114 0.0262613 0.0144753 462918 0.0239999 0.598311 T G sepsis || id:ieu-b-69 ieu-b-69 sepsis sepsis || || TRUE igd NA NA NA NA NA NA NA
rs2456523 T G 0.253 -0.006 0.001 4.75e-08 T G 0.75 -0.038 0.0073 1.9e-07 T G 0.7311 -0.0118 0.0021 3.487e-08 G T 0.247 0.00635679971509432 0.00409477465918092 0.121 G T 0.175119 0.0133064 0.00756226 0.0784784 15 53091896 0.0244973 0.0162043 462918 0.16 0.260886 G T sepsis || id:ieu-b-69 ieu-b-69 sepsis sepsis || || TRUE igd TRUE rs2456523 rs2456531 G T C A
rs2476194 T C 0.444 0.005 0.001 4.45e-08 T C 0.55 -0.011 0.0064 0.074 T C 0.5308 -0.0105 0.0017 5.943e-10 T C 0.514 -0.00506968487802963 0.00356701783273794 0.155 T C 0.449132 -0.00622537 0.00576143 0.279909 1 62594593 0.0277561 0.0142634 462918 0.0830004 0.544397 T C sepsis || id:ieu-b-69 ieu-b-69 sepsis sepsis || || TRUE igd NA NA NA NA NA NA NA
rs2502817 T C 0.356 -0.006 0.001 1.75e-09 T C 0.65 -0.0073 0.0069 0.29 T C 0.6559 -0.0061 0.002 0.00221 T C 0.644 -0.00683340548675466 0.00372239316094252 0.0665 T C 0.618919 -0.00227228 0.00589464 0.699879 9 130971586 0.0241077 0.0149019 462918 0.11 0.653029 T C sepsis || id:ieu-b-69 ieu-b-69 sepsis sepsis || || TRUE igd NA NA NA NA NA NA NA
rs2507821 T G 0.395 -0.006 0.001 1.95e-11 T G 0.61 0.0039 0.0065 0.55 T G 0.5963 -0.0021 0.0018 0.2295 G T 0.395 -0.00163817215610421 0.00364488520852745 0.653 G T 0.380655 0.00719489 0.00588386 0.221398 11 62666606 -0.00767562 0.0145513 462918 0.39 0.397356 G T sepsis || id:ieu-b-69 ieu-b-69 sepsis sepsis || || TRUE igd NA NA NA NA NA NA NA
rs251369 A T 0.34 -0.005 0.001 4.76e-08 A T 0.66 -0.017 0.0067 0.014 A T 0.6542 -0.0045 0.0018 0.0125 A T 0.665 -0.00388082143994785 0.00376938699895431 0.304 A T 0.684905 -0.000767584 0.00614458 0.900586 5 140296871 0.00392452 0.0149989 462918 0.74 0.337586 T A sepsis || id:ieu-b-69 ieu-b-69 sepsis sepsis || || TRUE igd TRUE rs251369 rs155803 T A T C
rs2544211 A G 0.469 -0.006 0.001 1.48e-09 A G 0.53 -0.0072 0.0064 0.26 A G 0.5314 -0.0014 0.0017 0.4169 G A 0.45 0.0111052184098811 0.00356383418554742 0.00183 G A 0.414237 -0.00860109 0.0058137 0.13902 7 133974519 0.00371573 0.0141977 462918 0.66 0.476971 G A sepsis || id:ieu-b-69 ieu-b-69 sepsis sepsis || || TRUE igd TRUE rs2544211 rs8134 G A G A
rs2568960 A G 0.371 -0.012 0.001 2.05e-35 A G 0.39 -0.025 0.0065 9.7e-05 A G 0.3937 -0.0222 0.0019 2.404e-30 G A 0.629 0.00537253742989715 0.00363042435823182 0.139 G A 0.645807 0.0102926 0.00597394 0.0849024 1 72812249 0.000113387 0.0144826 462918 0.760001 0.603917 G A sepsis || id:ieu-b-69 ieu-b-69 sepsis sepsis || || TRUE igd NA NA NA NA NA NA NA
rs2569013 A G 0.355 0.008 0.001 2.91e-15 A G 0.65 -0.029 0.0066 1.6e-05 A G 0.6351 -0.0041 0.0018 0.02077 G A 0.336 -0.00560835079299734 0.00372239316094252 0.132 G A 0.350622 -0.00340211 0.00599607 0.570449 5 102641571 -0.0272541 0.0148245 462918 0.0929994 0.35709 G A sepsis || id:ieu-b-69 ieu-b-69 sepsis sepsis || || TRUE igd NA NA NA NA NA NA NA
rs2575431 A T 0.289 0.006 0.001 3.94e-09 A T 0.71 0.0012 0.0071 0.87 A T 0.7162 -0.0055 0.0021 0.009436 T A 0.282 -0.00833481011371478 0.00394664697419749 0.0347 T A 0.251399 -0.00855406 0.00658023 0.193614 15 96284425 0.013691 0.0157161 462918 0.31 0.286282 T A sepsis || id:ieu-b-69 ieu-b-69 sepsis sepsis || || TRUE igd NA NA NA NA NA NA NA
rs2581458 T G 0.193 0.007 0.001 8.5e-09 T G 0.81 -0.0049 0.0082 0.55 T G 0.8072 -0.001 0.0024 0.687 T G 0.807 0.00462508193767311 0.00451361780036813 0.305 T G 0.835587 -0.00573495 0.00771757 0.45742 4 41976207 -0.041934 0.0182521 462918 0.0179999 0.812467 T G sepsis || id:ieu-b-69 ieu-b-69 sepsis sepsis || || TRUE igd NA NA NA NA NA NA NA
rs2616192 T G 0.315 0.006 0.001 5.43e-09 T G 0.67 0.021 0.0067 0.0018 T G 0.6789 0.0128 0.0018 3.867e-12 T G 0.694 -0.000171942210081934 0.00376105220489842 0.964 T G 0.612924 0.0130353 0.00586596 0.0262706 8 20668624 -0.0126965 0.0152278 462918 0.37 0.67475 T G sepsis || id:ieu-b-69 ieu-b-69 sepsis sepsis || || TRUE igd NA NA NA NA NA NA NA
rs26582 A G 0.29 0.006 0.001 1.22e-08 A G 0.29 0.023 0.007 0.0012 A G 0.3011 0.016 0.0021 8.302e-15 A G 0.307 -0.0027315119231396 0.00390215989019943 0.484 A G 0.268706 0.0102355 0.00645671 0.11291 5 87950290 0.024998 0.0156222 462918 0.13 0.291596 A G sepsis || id:ieu-b-69 ieu-b-69 sepsis sepsis || || TRUE igd NA NA NA NA NA NA NA
rs2658509 A C 0.481 0.006 0.001 2.11e-10 A C 0.5 0.0083 0.0063 0.19 A C 0.5215 -5e-04 0.0017 0.7493 C A 0.493 0.00384614557988205 0.00355576284645228 0.28 C A 0.57564 -0.00164401 0.0057845 0.776249 4 16726786 -0.0160768 0.014185 462918 0.21 0.496268 C A sepsis || id:ieu-b-69 ieu-b-69 sepsis sepsis || || TRUE igd NA NA NA NA NA NA NA
rs2664299 T C 0.411 -0.007 0.001 1.53e-14 T C 0.59 0.0096 0.0064 0.14 T C 0.6004 0.0031 0.0017 0.07454 C T 0.387 -0.0137449757472438 0.00360960747022796 0.000139 C T 0.464805 -0.00845308 0.005724 0.139735 14 99742187 0.0271299 0.0144082 462918 0.0189998 0.418507 C T sepsis || id:ieu-b-69 ieu-b-69 sepsis sepsis || || TRUE igd NA NA NA NA NA NA NA
rs2667298 A G 0.131 -0.008 0.001 3.84e-09 A G 0.87 0.011 0.0096 0.27 A G 0.8617 -0.0052 0.0025 0.03705 G A 0.133 0.00233704375355284 0.00525211525738634 0.657 G A 0.0833326 -0.0008399 0.0103496 0.935321 4 25359280 0.0403369 0.0208521 462918 0.064 0.133878 G A sepsis || id:ieu-b-69 ieu-b-69 sepsis sepsis || || TRUE igd NA NA NA NA NA NA NA
rs2729303 A G 0.205 -0.006 0.001 1.79e-08 A G 0.8 9e-04 0.008 0.91 A G 0.7911 9e-04 0.0024 0.7006 G A 0.219 0.00827211682765755 0.00442796261888848 0.0619 G A 0.264429 -0.000801732 0.00649807 0.901806 3 1991298 0.02187 0.017692 462918 0.14 0.204279 G A sepsis || id:ieu-b-69 ieu-b-69 sepsis sepsis || || TRUE igd NA NA NA NA NA NA NA
rs2748432 A G 0.261 0.006 0.001 5.27e-09 A G 0.25 0.0064 0.0075 0.4 A G 0.2468 0.0097 0.0022 1.085e-05 A G 0.249 0.0107257938583246 0.00412225744989337 0.00929 A G 0.27372 0.00128545 0.00641986 0.8413 10 134938590 0.00118995 0.016261 462918 0.93 0.252606 A G sepsis || id:ieu-b-69 ieu-b-69 sepsis sepsis || || TRUE igd NA NA NA NA NA NA NA
rs275950 T G 0.352 -0.006 0.001 7.1e-10 T G 0.64 -0.02 0.0066 0.0027 T G 0.6445 -0.0037 0.0018 0.03823 T G 0.64 -0.00666872399053563 0.00371057728611977 0.0724 T G 0.67772 0.000852403 0.00611473 0.889133 13 109795226 0.00472265 0.0148401 462918 0.92 0.639623 T G sepsis || id:ieu-b-69 ieu-b-69 sepsis sepsis || || TRUE igd NA NA NA NA NA NA NA
rs2791756 A C 0.434 0.005 0.001 2.74e-08 A C 0.57 0.0048 0.0064 0.46 A C 0.5634 0.0017 0.0019 0.3783 C A 0.428 0.00228444396817873 0.00359409727981901 0.525 C A 0.340623 0.000967616 0.00604406 0.872807 9 4142506 -0.00179238 0.0143314 462918 0.77 0.437367 C A sepsis || id:ieu-b-69 ieu-b-69 sepsis sepsis || || TRUE igd NA NA NA NA NA NA NA
rs2792990 C G 0.142 0.013 0.001 1.73e-23 C G 0.85 0.045 0.0091 8e-07 C G 0.8428 0.0066 0.0026 0.01112 C G 0.828 -0.00150768513083125 0.00497881493799486 0.762 C G 0.828628 0.0054395 0.00756861 0.472332 9 125621610 -0.00717324 0.0201452 462918 0.62 0.854144 C G sepsis || id:ieu-b-69 ieu-b-69 sepsis sepsis || || TRUE igd NA NA NA NA NA NA NA
rs281222 A G 0.459 0.007 0.001 5.07e-13 A G 0.46 -0.0061 0.0064 0.34 A G 0.455 0.0011 0.0019 0.5612 G A 0.545 0.0012402125537734 0.00356536041150728 0.728 G A 0.563636 0.00794184 0.00575636 0.16769 15 47715996 0.0114155 0.0142921 462918 0.61 0.544496 G A sepsis || id:ieu-b-69 ieu-b-69 sepsis sepsis || || TRUE igd NA NA NA NA NA NA NA
rs28493596 A C 0.451 0.006 0.001 1.06e-10 A C 0.56 0.003 0.0064 0.64 A C 0.548 0.0024 0.0019 0.2059 C A 0.47 -0.00285259229476529 0.00357975119008573 0.426 C A 0.424441 0.0030505 0.00580331 0.599133 4 101459746 -0.0101499 0.0144367 462918 0.48 0.445619 C A sepsis || id:ieu-b-69 ieu-b-69 sepsis sepsis || || TRUE igd NA NA NA NA NA NA NA
rs28552587 A G 0.435 0.006 0.001 2.2e-11 A G 0.56 0.0027 0.0066 0.68 A G 0.5761 0.0026 0.0019 0.1819 G A 0.421 0.00268078138427969 0.00358234481029148 0.454 G A 0.368466 0.00638062 0.00592465 0.281497 8 103356226 -0.0010527 0.0143051 462918 0.84 0.435613 G A sepsis || id:ieu-b-69 ieu-b-69 sepsis sepsis || || TRUE igd NA NA NA NA NA NA NA
rs2861752 A C 0.455 0.007 0.001 4.3e-15 A C 0.45 0.0073 0.0064 0.26 A C 0.4499 -0.0021 0.0019 0.2744 C A 0.545 0.00522256691899528 0.00357007324876972 0.143 C A 0.517955 -0.00322383 0.00571468 0.572664 2 68080038 -0.0144811 0.0142993 462918 0.35 0.550392 C A sepsis || id:ieu-b-69 ieu-b-69 sepsis sepsis || || TRUE igd TRUE rs2861752 rs10469955 A C T C
rs28648666 T C 0.113 -0.008 0.001 1.71e-08 T C 0.12 0.001 0.0099 0.92 T C 0.1114 -0.0118 0.003 9.112e-05 T C 0.108 -0.0137565691234686 0.00555169947934145 0.0132 T C 0.143328 -0.0132722 0.00815854 0.103782 1 117906200 -0.0135478 0.0223538 462918 0.82 0.113379 T C sepsis || id:ieu-b-69 ieu-b-69 sepsis sepsis || || TRUE igd NA NA NA NA NA NA NA
rs2884836 T C 0.338 -0.006 0.001 4.96e-11 T C 0.33 -0.0072 0.0067 0.29 T C 0.3105 -0.0017 0.0018 0.3602 C T 0.658 -0.000781874038565179 0.00379264617286175 0.837 C T 0.633785 0.00927358 0.00595363 0.11932 2 176533433 0.0046557 0.0152394 462918 0.49 0.677521 C T sepsis || id:ieu-b-69 ieu-b-69 sepsis sepsis || || TRUE igd NA NA NA NA NA NA NA
rs293550 A T 0.387 0.009 0.001 2.31e-23 A T 0.4 0.012 0.0065 0.058 A T 0.3946 8e-04 0.0019 0.6985 A T 0.428 0.0186143860045029 0.00364358127856521 3.23e-07 A T 0.55175 -0.0012436 0.00575138 0.828812 20 31082286 0.0240851 0.0146221 462918 0.0959997 0.383291 A T sepsis || id:ieu-b-69 ieu-b-69 sepsis sepsis || || TRUE igd NA NA NA NA NA NA NA
rs2945451 A T 0.247 0.006 0.001 1.51e-09 A T 0.75 0.019 0.0076 0.011 A T 0.6959 0.0061 0.0021 0.003813 T A 0.256 -0.0134579060116323 0.00413356297287799 0.00116 T A 0.268502 -0.00740772 0.00644506 0.250406 2 104469412 0.0188085 0.0166019 462918 0.26 0.241466 T A sepsis || id:ieu-b-69 ieu-b-69 sepsis sepsis || || TRUE igd NA NA NA NA NA NA NA
rs298195 T C 0.068 -0.01 0.002 2.71e-08 T C 0.93 -0.015 0.013 0.26 T C 0.9318 -0.0018 0.0034 0.6095 C T 0.0574 0.00673951351164023 0.00688207252091169 0.328 C T 0.0394968 -0.0320625 0.0149025 0.0314384 8 65240584 0.026447 0.0273679 462918 0.16 0.076139 C T sepsis || id:ieu-b-69 ieu-b-69 sepsis sepsis || || TRUE igd NA NA NA NA NA NA NA
rs3008892 A T 0.199 -0.006 0.001 3.51e-08 A T 0.21 0.017 0.008 0.035 A T 0.1948 0.0023 0.0021 0.2823 T A 0.793 0.000408246078085739 0.00432739977291795 0.925 T A 0.664572 0.014469 0.00604396 0.0166675 1 67373558 0.021233 0.0176225 462918 0.25 0.795409 T A sepsis || id:ieu-b-69 ieu-b-69 sepsis sepsis || || TRUE igd NA NA NA NA NA NA NA
rs3130253 A G 0.084 -0.01 0.002 6.81e-10 A G 0.087 -0.013 0.012 0.25 A G 0.0866 -0.0013 0.0029 0.6567 G A 0.93 -0.00211265603910035 0.00620297171519785 0.734 G A 0.932672 -0.0014541 0.0114105 0.898596 6 29634012 0.0125714 0.0245416 462918 0.84 0.905407 G A sepsis || id:ieu-b-69 ieu-b-69 sepsis sepsis || || TRUE igd NA NA NA NA NA NA NA
rs314281 T C 0.452 -0.008 0.001 1.41e-16 T C 0.46 0.0065 0.0063 0.31 T C 0.4564 -0.0044 0.0019 0.02071 C T 0.554 0.00580576119074644 0.0035664507489796 0.104 C T 0.576522 -0.00149833 0.00580869 0.796448 6 105400605 0.0036034 0.0142473 462918 0.89 0.54689 C T sepsis || id:ieu-b-69 ieu-b-69 sepsis sepsis || || TRUE igd NA NA NA NA NA NA NA
rs323406 A G 0.497 -0.005 0.001 4.18e-08 A G 0.51 -4e-04 0.0064 0.95 A G 0.5143 -0.0028 0.0017 0.1011 A G 0.498 -0.00226965289339025 0.00355764196554048 0.524 A G 0.553846 -0.0132724 0.00576777 0.0213841 17 71682416 -0.0116226 0.0143181 462918 0.57 0.517948 A G sepsis || id:ieu-b-69 ieu-b-69 sepsis sepsis || || TRUE igd TRUE rs323406 rs323408 G A G A
rs34214423 A C 0.195 0.007 0.001 4.37e-09 A C 0.81 0.012 0.0081 0.12 A C 0.8127 0.0078 0.0024 0.001471 C A 0.191 -0.00623794390703363 0.00451361780036813 0.167 C A 0.179499 -0.0151809 0.00744602 0.0414696 16 52303107 -0.0248708 0.0180444 462918 0.17 0.191373 C A sepsis || id:ieu-b-69 ieu-b-69 sepsis sepsis || || TRUE igd NA NA NA NA NA NA NA
rs34315689 A C 0.229 0.007 0.001 2.63e-10 A C 0.76 -0.0062 0.0075 0.41 A C 0.765 0.0018 0.0022 0.4273 C A 0.249 0.00417746051757656 0.00415672857562255 0.315 C A 0.30673 -0.00347979 0.00621329 0.575441 5 91611580 -0.018602 0.0167588 462918 0.27 0.234642 C A sepsis || id:ieu-b-69 ieu-b-69 sepsis sepsis || || TRUE igd NA NA NA NA NA NA NA
rs34394839 A G 0.321 0.006 0.001 9.97e-10 A G 0.33 -0.014 0.0067 0.037 A G 0.3241 -0.0038 0.002 0.05972 A G 0.329 0.0165235511286597 0.00378082612306489 1.23e-05 A G 0.363385 -0.00160516 0.00593286 0.786734 8 91019051 0.0387461 0.0152029 462918 0.0129999 0.322388 A G sepsis || id:ieu-b-69 ieu-b-69 sepsis sepsis || || TRUE igd NA NA NA NA NA NA NA
rs34490907 C G 0.111 0.009 0.001 5.7e-10 C G 0.89 0.004 0.01 0.69 C G 0.8869 0.0078 0.003 0.01001 G C 0.105 -0.0181600833716546 0.00555169947934145 0.00104 G C 0.106339 -0.00905458 0.009262 0.32827 17 26933741 -0.000231788 0.0224093 462918 0.760001 0.114451 G C sepsis || id:ieu-b-69 ieu-b-69 sepsis sepsis || || TRUE igd NA NA NA NA NA NA NA
rs34517439 A C 0.11 0.011 0.001 1.93e-13 A C 0.12 -0.013 0.01 0.2 A C 0.1168 0.0391 0.003 3.403e-39 A C 0.1 0.0233003698392323 0.00543192672721544 1.81e-05 A C 0.128143 0.0021312 0.00856036 0.80339 1 78450517 0.0297214 0.0219603 462918 0.11 0.12176 A C sepsis || id:ieu-b-69 ieu-b-69 sepsis sepsis || || TRUE igd NA NA NA NA NA NA NA
rs34586 A T 0.372 0.005 0.001 3.57e-08 A T 0.37 -0.013 0.0066 0.054 A T 0.3717 -0.0081 0.002 4.122e-05 A T 0.363 0.00222967896590657 0.00369059088375423 0.546 A T 0.321862 -0.00062877 0.0061396 0.918429 5 106639865 0.0160498 0.0147498 462918 0.22 0.369466 A T sepsis || id:ieu-b-69 ieu-b-69 sepsis sepsis || || TRUE igd NA NA NA NA NA NA NA
rs34673321 T C 0.235 -0.006 0.001 2.45e-08 T C 0.77 -8e-04 0.0075 0.92 T C 0.7824 0.0033 0.0023 0.1502 C T 0.241 0.00502232748546623 0.00429086394676944 0.243 C T 0.232236 0.012156 0.00677313 0.0726942 14 39533601 -0.00028274 0.0171107 462918 0.83 0.22216 C T sepsis || id:ieu-b-69 ieu-b-69 sepsis sepsis || || TRUE igd NA NA NA NA NA NA NA
rs34772727 A G 0.06 0.012 0.002 2.79e-09 A G 0.061 0.0045 0.014 0.75 A G 0.0615 0.0016 0.004 0.693 A G 0.0577 0.0129289484190945 0.00735502177969634 0.0786 A G 0.0661886 0.0103888 0.0115723 0.36933 14 60053085 0.00782958 0.0290132 462918 0.67 0.064039 A G sepsis || id:ieu-b-69 ieu-b-69 sepsis sepsis || || TRUE igd NA NA NA NA NA NA NA
rs34967082 A G 0.419 0.006 0.001 9.42e-11 A G 0.42 -0.0074 0.0064 0.25 A G 0.4069 0.0066 0.0019 0.0005691 A G 0.392 0.00224947496601866 0.00361597718671511 0.534 A G 0.391638 0.0167276 0.00585859 0.00430061 2 215382654 0.00706836 0.0144477 462918 0.55 0.414092 A G sepsis || id:ieu-b-69 ieu-b-69 sepsis sepsis || || TRUE igd NA NA NA NA NA NA NA
rs34971686 T C 0.107 -0.009 0.001 3.69e-10 T C 0.11 0.0045 0.01 0.66 T C 0.1019 -0.002 0.0031 0.5223 T C 0.11 -0.00241907611387843 0.00579929110052293 0.677 T C 0.112352 -0.011953 0.00904124 0.186152 5 30644030 -0.00938689 0.0232161 462918 0.67 0.104213 T C sepsis || id:ieu-b-69 ieu-b-69 sepsis sepsis || || TRUE igd NA NA NA NA NA NA NA
rs35056688 T C 0.238 0.006 0.001 1.9e-08 T C 0.24 0.015 0.0074 0.041 T C 0.2317 0.0036 0.0023 0.106 T C 0.224 0.01197887995933 0.00418065793154199 0.00417 T C 0.262252 0.00669003 0.00648769 0.302453 6 12955104 -0.0123385 0.0167595 462918 0.49 0.234486 T C sepsis || id:ieu-b-69 ieu-b-69 sepsis sepsis || || TRUE igd NA NA NA NA NA NA NA
rs35435808 T C 0.362 -0.006 0.001 6.72e-10 T C 0.36 -0.0074 0.0065 0.26 T C 0.3531 0.0016 0.002 0.4217 T C 0.376 -0.00273426999423493 0.00371057728611977 0.461 T C 0.405491 0.00295502 0.00584659 0.613259 10 105180910 0.00712266 0.0148313 462918 0.58 0.355912 T C sepsis || id:ieu-b-69 ieu-b-69 sepsis sepsis || || TRUE igd NA NA NA NA NA NA NA
rs35541683 A G 0.092 0.009 0.002 4.69e-08 A G 0.91 -0.0023 0.011 0.84 A G 0.9044 0.0083 0.0032 0.01087 G A 0.0816 -0.00507100551080663 0.00614498074737873 0.409 G A 0.0693664 -0.0129731 0.0113398 0.252611 18 49193718 -0.0804064 0.0238361 462918 0.00259998 0.098 G A sepsis || id:ieu-b-69 ieu-b-69 sepsis sepsis || || TRUE igd NA NA NA NA NA NA NA
rs356179 C G 0.336 -0.009 0.001 1.89e-19 C G 0.33 -0.014 0.0067 0.033 C G 0.3248 -0.0027 0.002 0.1812 G C 0.682 0.00211936065096568 0.00371760450946642 0.568 G C 0.670481 -0.00309115 0.00607516 0.61088 4 90628439 0.00721826 0.0151614 462918 0.95 0.666974 G C sepsis || id:ieu-b-69 ieu-b-69 sepsis sepsis || || TRUE igd NA NA NA NA NA NA NA
rs35659126 T C 0.189 -0.007 0.001 4.25e-10 T C 0.19 0.0081 0.0082 0.32 T C 0.1909 0.0104 0.0024 1.695e-05 T C 0.183 0.00246586503141011 0.00448710084765103 0.583 T C 0.178167 -0.00577559 0.00747094 0.439478 7 72988069 0.0086143 0.0178722 462918 0.39 0.195634 T C sepsis || id:ieu-b-69 ieu-b-69 sepsis sepsis || || TRUE igd NA NA NA NA NA NA NA
rs35681248 T C 0.114 -0.013 0.001 8.91e-20 T C 0.88 -0.0094 0.0099 0.34 T C 0.8705 -9e-04 0.0029 0.7475 C T 0.119 -0.00905821729787692 0.00539408990396354 0.0929 C T 0.103539 -0.000480535 0.00939006 0.959186 5 135647337 -0.00288799 0.0206616 462918 1 0.13668 C T sepsis || id:ieu-b-69 ieu-b-69 sepsis sepsis || || TRUE igd TRUE rs35681248 rs34760171 C T A C
rs35862289 C G 0.111 0.009 0.001 9.32e-10 C G 0.11 0.034 0.01 9e-04 C G 0.1099 0.0172 0.0031 1.854e-08 C G 0.109 0.0108666972104412 0.00575126604655097 0.0589 C G 0.102641 0.0196076 0.00942006 0.0373913 8 74794168 0.0577105 0.0226612 462918 0.00840001 0.110505 C G sepsis || id:ieu-b-69 ieu-b-69 sepsis sepsis || || TRUE igd NA NA NA NA NA NA NA
rs359247 A T 0.362 -0.008 0.001 3.28e-18 A T 0.36 -0.014 0.0066 0.031 A T 0.3499 -0.0085 0.0018 1.893e-06 T A 0.649 0.0194463633354586 0.00370827598744739 1.58e-07 T A 0.660438 0.00392307 0.00604178 0.516129 2 60481644 0.00104904 0.0146012 462918 0.97 0.616864 T A sepsis || id:ieu-b-69 ieu-b-69 sepsis sepsis || || TRUE igd TRUE rs359247 rs359252 A T T C
rs3733421 T C 0.422 0.005 0.001 4.94e-08 T C 0.42 0.0093 0.0064 0.15 T C 0.4094 0.0031 0.0017 0.07375 C T 0.573 -0.00532076002718712 0.00361196726124047 0.14 C T 0.571393 -0.0106108 0.00577683 0.0662415 4 149002841 0.00461906 0.0145073 462918 0.630001 0.587013 C T sepsis || id:ieu-b-69 ieu-b-69 sepsis sepsis || || TRUE igd NA NA NA NA NA NA NA
rs3755831 T G 0.447 -0.008 0.001 1.04e-19 T G 0.55 -0.017 0.0064 0.0095 T G 0.5431 -0.0147 0.0019 1.378e-14 T G 0.531 -0.015491217720385 0.00357278294935632 1.49e-05 T G 0.569533 -0.0203716 0.0057655 0.000410308 3 50228767 -0.0274986 0.014301 462918 0.032 0.54678 T G sepsis || id:ieu-b-69 ieu-b-69 sepsis sepsis || || TRUE igd NA NA NA NA NA NA NA
rs3778330 A C 0.243 0.006 0.001 2.51e-08 A C 0.74 0.016 0.0072 0.029 A C 0.739 0.0027 0.002 0.1757 C A 0.239 0.00497424391177826 0.00404798228651786 0.218 C A 0.258997 -0.00647699 0.0065285 0.321144 6 7305646 0.000139849 0.0163058 462918 0.82 0.253864 C A sepsis || id:ieu-b-69 ieu-b-69 sepsis sepsis || || TRUE igd NA NA NA NA NA NA NA
rs3783955 C G 0.303 0.006 0.001 3.08e-09 C G 0.3 0.0032 0.0069 0.65 C G 0.3079 0.005 0.0021 0.01529 C G 0.303 0.000210933919685523 0.00387051004016391 0.957 C G 0.264507 0.00469378 0.00646896 0.468093 14 78391709 -0.0111931 0.0154241 462918 0.48 0.306099 C G sepsis || id:ieu-b-69 ieu-b-69 sepsis sepsis || || TRUE igd NA NA NA NA NA NA NA
rs3802847 T C 0.4 -0.005 0.001 6.22e-09 T C 0.6 0.01 0.0065 0.12 T C 0.6016 0.0077 0.0017 8.283e-06 C T 0.424 0.0436401351798213 0.00363667793165178 4.44e-33 C T 0.625066 0.0177086 0.00594528 0.00289574 11 112912303 -0.000782217 0.0145695 462918 0.85 0.387765 C T sepsis || id:ieu-b-69 ieu-b-69 sepsis sepsis || || TRUE igd NA NA NA NA NA NA NA
rs3814883 T C 0.477 -0.007 0.001 2.35e-13 T C 0.47 0.035 0.0064 4.3e-08 T C 0.4795 0.0227 0.0017 1.471e-40 T C 0.44 0.0082474372384427 0.00355903186577629 0.0204 T C 0.41122 0.0135596 0.00579526 0.0192952 16 29994922 0.0179511 0.0142422 462918 0.0879995 0.48243 T C sepsis || id:ieu-b-69 ieu-b-69 sepsis sepsis || || TRUE igd NA NA NA NA NA NA NA
rs3815156 A G 0.177 0.008 0.001 3.01e-10 A G 0.82 -0.0031 0.0085 0.71 A G 0.8054 -0.0086 0.0022 0.000108 G A 0.18 0.00221922186879662 0.00463748995829615 0.632 G A 0.24467 -0.00042724 0.00665514 0.948813 17 29685150 0.0156602 0.0186678 462918 0.5 0.176393 G A sepsis || id:ieu-b-69 ieu-b-69 sepsis sepsis || || TRUE igd NA NA NA NA NA NA NA
rs3824345 A T 0.368 -0.008 0.001 9.51e-16 A T 0.62 -0.0094 0.0066 0.16 A T 0.6244 -0.006 0.002 0.002653 T A 0.36 -0.00579708927246378 0.00366640118006279 0.113 T A 0.500271 0.00525066 0.00573004 0.359489 9 37026000 -0.00180205 0.0147994 462918 0.99 0.372611 T A sepsis || id:ieu-b-69 ieu-b-69 sepsis sepsis || || TRUE igd NA NA NA NA NA NA NA
rs388016 A G 0.338 -0.007 0.001 1.41e-11 A G 0.67 -0.01 0.0068 0.13 A G 0.6574 -0.0018 0.0018 0.309 G A 0.326 -0.00906131767663898 0.00379870198062504 0.0171 G A 0.30028 0.00261327 0.00623206 0.674977 5 106861892 -0.00304113 0.0150512 462918 0.86 0.334486 G A sepsis || id:ieu-b-69 ieu-b-69 sepsis sepsis || || TRUE igd NA NA NA NA NA NA NA
rs390980 C G 0.492 0.005 0.001 4.81e-08 C G 0.5 -0.0024 0.0063 0.71 C G 0.5039 0.0047 0.0019 0.01479 C G 0.519 0.000567809792285556 0.00355576284645228 0.873 C G 0.434212 0.00554003 0.00577144 0.337103 16 78002791 -0.0174867 0.014236 462918 0.16 0.499611 C G sepsis || id:ieu-b-69 ieu-b-69 sepsis sepsis || || TRUE igd NA NA NA NA NA NA NA
rs393488 A T 0.462 -0.006 0.001 1.41e-10 A T 0.47 -0.011 0.0063 0.095 A T 0.4831 -0.0029 0.0017 0.08977 A T 0.454 -0.00655997497601826 0.00356288933849255 0.0658 A T 0.420747 0.00558394 0.00578248 0.334212 9 17044971 -0.0207363 0.0142746 462918 0.15 0.467438 A T sepsis || id:ieu-b-69 ieu-b-69 sepsis sepsis || || TRUE igd NA NA NA NA NA NA NA
rs3953390 A C 0.425 -0.006 0.001 3.06e-10 A C 0.57 -0.0011 0.0064 0.86 A C 0.5809 0.0036 0.0019 0.06387 C A 0.412 -0.000375123633466421 0.00359303276341803 0.917 C A 0.464764 -0.000867387 0.00572131 0.879497 3 43055847 0.00016898 0.0143563 462918 0.91 0.426096 C A sepsis || id:ieu-b-69 ieu-b-69 sepsis sepsis || || TRUE igd NA NA NA NA NA NA NA
rs407004 C G 0.404 0.005 0.001 3.61e-08 C G 0.59 -0.0034 0.0064 0.6 C G 0.594 0.0035 0.0017 0.04212 C G 0.582 -0.00791171206352231 0.00361873286776166 0.0288 C G 0.578954 -0.00690892 0.00577983 0.23195 13 32657434 -0.0389826 0.0144464 462918 0.0129999 0.594269 C G sepsis || id:ieu-b-69 ieu-b-69 sepsis sepsis || || TRUE igd NA NA NA NA NA NA NA
rs4134058 T C 0.445 0.005 0.001 2.09e-08 T C 0.45 0.016 0.0064 0.015 T C 0.4693 0.0145 0.0019 1.703e-14 C T 0.538 -0.00251270157266027 0.00357139850186026 0.482 C T 0.590406 -0.00510489 0.0058117 0.379736 1 47670911 0.00509559 0.014279 462918 0.97 0.543765 C T sepsis || id:ieu-b-69 ieu-b-69 sepsis sepsis || || TRUE igd NA NA NA NA NA NA NA
rs4238749 A C 0.419 -0.007 0.001 9.34e-16 A C 0.41 0.021 0.0065 0.0014 A C 0.4075 0.0101 0.0019 2.006e-07 A C 0.41 -0.00829805952998913 0.00363196198846833 0.0224 A C 0.339764 0.00454515 0.00602298 0.450468 16 52639234 0.00958248 0.0144197 462918 0.41 0.411452 A C sepsis || id:ieu-b-69 ieu-b-69 sepsis sepsis || || TRUE igd NA NA NA NA NA NA NA
rs4260410 T C 0.32 0.006 0.001 1.86e-09 T C 0.33 0.0079 0.0068 0.25 T C 0.31 0.0052 0.0018 0.003824 T C 0.314 0.0067056299601079 0.00377221156810223 0.0754 T C 0.305648 0.0147974 0.00619349 0.0168857 3 178469932 -0.0214177 0.0150499 462918 0.2 0.332297 T C sepsis || id:ieu-b-69 ieu-b-69 sepsis sepsis || || TRUE igd NA NA NA NA NA NA NA
rs429358 T C 0.142 0.009 0.001 2.13e-12 T C 0.85 0.08 0.0092 1.8e-18 T C 0.8459 0.0257 0.0026 2.599e-22 C T 0.141 -0.00622501922664959 0.00520562259042623 0.232 C T 0.181381 0.00735884 0.00741869 0.321231 19 45411941 0.0142555 0.0196542 462918 0.4 0.154139 C T sepsis || id:ieu-b-69 ieu-b-69 sepsis sepsis || || TRUE igd NA NA NA NA NA NA NA
rs4304930 A C 0.461 0.015 0.001 9.2e-61 A C 0.46 0.014 0.0064 0.029 A C 0.4617 0.0076 0.0017 1.012e-05 C A 0.542 -0.00611715895972527 0.00356759955400506 0.0864 C A 0.565784 0.000741422 0.00576269 0.897628 13 53890318 0.0252984 0.014312 462918 0.02 0.549921 C A sepsis || id:ieu-b-69 ieu-b-69 sepsis sepsis || || TRUE igd NA NA NA NA NA NA NA
rs4383496 T C 0.477 -0.009 0.001 6.46e-21 T C 0.47 -0.0032 0.0063 0.61 T C 0.4517 -0.0065 0.0017 0.0001334 C T 0.522 0.00400094868596663 0.00356432838213108 0.262 C T 0.558994 -0.000602633 0.00575704 0.916632 3 10599028 -0.00977485 0.0142821 462918 0.54 0.533863 C T sepsis || id:ieu-b-69 ieu-b-69 sepsis sepsis || || TRUE igd NA NA NA NA NA NA NA
rs4402784 T C 0.084 -0.012 0.002 3.19e-13 T C 0.085 -0.02 0.012 0.086 T C 0.0661 -0.0173 0.0035 7.007e-07 T C 0.0888 -0.0120311409406191 0.0067787799701351 0.076 T C 0.147866 0.00294949 0.00804064 0.713751 2 104694369 -0.0472908 0.02735 462918 0.025 0.072973 T C sepsis || id:ieu-b-69 ieu-b-69 sepsis sepsis || || TRUE igd NA NA NA NA NA NA NA
rs4409363 T C 0.42 0.005 0.001 3.9e-08 T C 0.41 0.0079 0.0064 0.22 T C 0.412 -0.0016 0.0019 0.4023 C T 0.606 0.00209530495743784 0.00362013558938929 0.563 C T 0.699633 -0.0144399 0.00623843 0.020631 8 82788255 0.0107452 0.0144684 462918 0.450001 0.585299 C T sepsis || id:ieu-b-69 ieu-b-69 sepsis sepsis || || TRUE igd NA NA NA NA NA NA NA
rs4432322 T C 0.346 0.006 0.001 1.69e-10 T C 0.35 -0.01 0.0067 0.12 T C 0.3617 0.0042 0.0018 0.0191 C T 0.653 0.00774386497949306 0.00371289906932479 0.0371 C T 0.670611 0.00270418 0.00609389 0.657222 18 22689878 0.000218335 0.0148762 462918 0.91 0.641181 C T sepsis || id:ieu-b-69 ieu-b-69 sepsis sepsis || || TRUE igd NA NA NA NA NA NA NA
rs4432510 T C 0.299 -0.006 0.001 1.96e-08 T C 0.7 -0.018 0.0069 0.01 T C 0.692 3e-04 0.002 0.8942 T C 0.692 0.00188791667470859 0.00389447473892139 0.628 T C 0.723372 -0.000106874 0.00638826 0.986652 2 139250156 -0.0023312 0.0155171 462918 0.85 0.703064 T C sepsis || id:ieu-b-69 ieu-b-69 sepsis sepsis || || TRUE igd NA NA NA NA NA NA NA
rs4454035 A G 0.419 0.006 0.001 4.31e-10 A G 0.41 -0.0084 0.0065 0.2 A G 0.4116 -0.0015 0.0019 0.4392 A G 0.416 -0.00118326503156203 0.00361734675177724 0.743 A G 0.425589 0.00497647 0.00578473 0.389637 5 7245102 -0.00694488 0.0144544 462918 0.77 0.410738 A G sepsis || id:ieu-b-69 ieu-b-69 sepsis sepsis || || TRUE igd NA NA NA NA NA NA NA
rs4455151 T G 0.307 0.006 0.001 3.06e-09 T G 0.31 0.0051 0.0068 0.46 T G 0.3075 0.0049 0.0018 0.00681 T G 0.304 0.00689158642188274 0.00384053096299538 0.0727 T G 0.375848 0.00716622 0.00590684 0.225051 2 241744372 0.00132427 0.0154014 462918 0.91 0.306022 T G sepsis || id:ieu-b-69 ieu-b-69 sepsis sepsis || || TRUE igd NA NA NA NA NA NA NA
rs4492142 T G 0.495 -0.005 0.001 2.64e-08 T G 0.49 -0.0032 0.0064 0.62 T G 0.4915 8e-04 0.0017 0.6481 G T 0.514 -0.000619040784098741 0.00355629638428205 0.862 G T 0.526499 0.000120636 0.00571818 0.983168 5 90981532 -0.00910088 0.0142285 462918 0.5 0.517434 T G sepsis || id:ieu-b-69 ieu-b-69 sepsis sepsis || || TRUE igd TRUE rs4492142 rs2973826 G T T G
rs45510091 A G 0.051 0.013 0.002 2.42e-10 A G 0.95 0.013 0.014 0.35 A G 0.9476 0.0125 0.0043 0.003475 G A 0.0449 -0.0164949179693085 0.00796382144061793 0.0383 G A 0.0482242 -0.00305182 0.0133229 0.818817 4 123186393 -0.0310626 0.0311829 462918 0.21 0.054603 G A sepsis || id:ieu-b-69 ieu-b-69 sepsis sepsis || || TRUE igd NA NA NA NA NA NA NA
rs4570089 A T 0.469 0.008 0.001 2.19e-17 A T 0.53 0.0054 0.0063 0.39 A T 0.5388 0.0081 0.0019 2.4e-05 A T 0.552 0.0046834754693992 0.00356078046199624 0.189 A T 0.500869 -0.00416414 0.00572595 0.467079 7 109164891 -0.00777225 0.014221 462918 0.58 0.533247 A T sepsis || id:ieu-b-69 ieu-b-69 sepsis sepsis || || TRUE igd NA NA NA NA NA NA NA
rs4595203 A G 0.252 -0.011 0.001 8.73e-26 A G 0.75 -0.0064 0.0073 0.38 A G 0.7371 -0.0072 0.002 0.0002187 A G 0.743 -0.0176112163269109 0.00410563597595117 1.75e-05 A G 0.731049 -0.00521475 0.00644321 0.418319 9 120520136 -0.00430649 0.0163218 462918 0.8 0.745536 A G sepsis || id:ieu-b-69 ieu-b-69 sepsis sepsis || || TRUE igd NA NA NA NA NA NA NA
rs4630625 A G 0.109 -0.011 0.001 7.6e-14 A G 0.9 0.016 0.011 0.14 A G 0.8961 0.0067 0.0027 0.01348 A G 0.884 0.0051381850059972 0.00579929110052293 0.376 A G 0.910613 0.0149449 0.0100232 0.135956 18 30845846 -0.0120968 0.0231203 462918 0.56 0.894724 A G sepsis || id:ieu-b-69 ieu-b-69 sepsis sepsis || || TRUE igd NA NA NA NA NA NA NA
rs463245 T C 0.395 -0.006 0.001 5.89e-11 T C 0.61 -0.022 0.0066 0.00088 T C 0.6055 0.0023 0.0018 0.195 C T 0.396 -0.000112062741450145 0.00364154979674843 0.975 C T 0.404843 0.0101078 0.00583103 0.0830137 5 143898188 0.00525575 0.0145684 462918 0.48 0.39474 C T sepsis || id:ieu-b-69 ieu-b-69 sepsis sepsis || || TRUE igd NA NA NA NA NA NA NA
rs4643373 T C 0.298 0.007 0.001 3.69e-11 T C 0.71 0.047 0.007 1.9e-11 T C 0.6879 0.0188 0.0019 5.058e-24 C T 0.284 -0.00728770781769355 0.00391789599501651 0.0629 C T 0.285613 -0.0227401 0.00633435 0.000330727 17 47123423 -0.00524885 0.0154933 462918 0.93 0.299984 C T sepsis || id:ieu-b-69 ieu-b-69 sepsis sepsis || || TRUE igd NA NA NA NA NA NA NA
rs4653743 T G 0.255 -0.006 0.001 4.19e-08 T G 0.74 -0.0017 0.0072 0.81 T G 0.7337 0.0053 0.0019 0.006161 T G 0.727 0.0049493818962155 0.00406836685762649 0.223 T G 0.671327 -0.00625877 0.00607733 0.303078 1 226653478 -0.0121515 0.0163422 462918 0.64 0.745762 T G sepsis || id:ieu-b-69 ieu-b-69 sepsis sepsis || || TRUE igd NA NA NA NA NA NA NA
rs4681358 T C 0.482 0.006 0.001 3.45e-12 T C 0.48 0.007 0.0064 0.28 T C 0.4811 1e-04 0.0017 0.9326 T C 0.49 0.00916944026183315 0.00355843293982731 0.00997 T C 0.43912 -0.00151689 0.00578576 0.793186 3 147094030 0.0059032 0.0142551 462918 0.54 0.489084 T C sepsis || id:ieu-b-69 ieu-b-69 sepsis sepsis || || TRUE igd NA NA NA NA NA NA NA
rs4702 A G 0.454 -0.011 0.001 2.9e-31 A G 0.56 5e-04 0.0065 0.94 A G 0.584 -0.0047 0.0017 0.004149 A G 0.552 -0.00757683656671153 0.00357573025415514 0.0341 A G 0.528326 0.00690462 0.00575044 0.229863 15 91426560 -0.0442631 0.0142766 462918 0.00189998 0.556439 A G sepsis || id:ieu-b-69 ieu-b-69 sepsis sepsis || || TRUE igd NA NA NA NA NA NA NA
rs4709655 T C 0.122 -0.009 0.001 3.13e-10 T C 0.12 -0.016 0.0098 0.095 T C 0.1372 -0.0136 0.0026 2.49e-07 T C 0.119 0.00384657684463785 0.00541288404700716 0.477 T C 0.0661173 0.00479642 0.011573 0.678546 6 163280204 -0.0189841 0.0218674 462918 0.4 0.123875 T C sepsis || id:ieu-b-69 ieu-b-69 sepsis sepsis || || TRUE igd NA NA NA NA NA NA NA
rs4721061 C G 0.407 0.007 0.001 1.52e-12 C G 0.41 0.021 0.0064 0.00094 C G 0.412 0.0075 0.0017 1.26e-05 C G 0.425 0.0118788670000091 0.00361462411861595 0.00103 C G 0.345573 0.0145061 0.00599692 0.0155665 7 12267559 -0.00212566 0.0143721 462918 0.97 0.415265 C G sepsis || id:ieu-b-69 ieu-b-69 sepsis sepsis || || TRUE igd NA NA NA NA NA NA NA
rs4735738 A G 0.156 -0.008 0.001 2.09e-10 A G 0.84 0.0055 0.0088 0.53 A G 0.834 -0.0031 0.0023 0.1784 G A 0.175 0.0128713290807704 0.00496522298906841 0.00952 G A 0.189286 0.00524683 0.00729056 0.471726 8 77633237 -0.0094907 0.0205743 462918 0.630001 0.137923 G A sepsis || id:ieu-b-69 ieu-b-69 sepsis sepsis || || TRUE igd TRUE rs4735738 rs7813209 G A A G
rs4772087 T C 0.369 0.005 0.001 2.56e-08 T C 0.38 0.02 0.0065 0.0019 T C 0.3718 0.0093 0.0018 1.387e-07 T C 0.383 0.00474016815310042 0.00365711912703508 0.194 T C 0.41544 0.00313132 0.0058227 0.59073 13 99115041 -0.00169535 0.0146817 462918 0.93 0.376901 T C sepsis || id:ieu-b-69 ieu-b-69 sepsis sepsis || || TRUE igd NA NA NA NA NA NA NA
rs4803217 A C 0.314 0.006 0.001 2.1e-08 A C 0.31 -0.0048 0.0069 0.49 A C 0.3024 0 0.0021 0.9823 A C 0.309 -0.000918048113309552 0.00387946134504527 0.813 A C 0.263557 0.00597478 0.00649212 0.357409 19 39734220 -0.0162052 0.015499 462918 0.17 0.299134 A C sepsis || id:ieu-b-69 ieu-b-69 sepsis sepsis || || TRUE igd NA NA NA NA NA NA NA
rs4858241 T G 0.366 0.006 0.001 5.86e-10 T G 0.62 0.013 0.0065 0.052 T G 0.5848 0.0101 0.0019 1.1e-07 G T 0.349 -0.00835636387698039 0.00366450797527662 0.0226 G T 0.324888 -0.0198133 0.00611021 0.00118419 3 20669071 -0.010014 0.0147165 462918 0.54 0.374518 G T sepsis || id:ieu-b-69 ieu-b-69 sepsis sepsis || || TRUE igd NA NA NA NA NA NA NA
rs4860090 A G 0.4 -0.005 0.001 3.37e-08 A G 0.4 -0.014 0.0065 0.038 A G 0.3974 -0.0021 0.0019 0.2844 A G 0.396 -0.00626459844964637 0.00363508871206046 0.085 A G 0.420736 -0.00609133 0.0058376 0.296733 4 62103999 -0.00162126 0.0144041 462918 0.93 0.398988 A G sepsis || id:ieu-b-69 ieu-b-69 sepsis sepsis || || TRUE igd NA NA NA NA NA NA NA
rs4904376 T C 0.408 -0.005 0.001 2.76e-08 T C 0.42 -0.0023 0.0064 0.72 T C 0.4012 -0.0032 0.0017 0.06524 C T 0.604 0.00355992163227786 0.00361083218694296 0.324 C T 0.565483 -0.00252456 0.00577105 0.661782 14 87839269 0.0239386 0.0144169 462918 0.0830004 0.587013 C T sepsis || id:ieu-b-69 ieu-b-69 sepsis sepsis || || TRUE igd NA NA NA NA NA NA NA
rs4906347 T C 0.315 0.008 0.001 3.78e-16 T C 0.32 0.023 0.0068 0.00082 T C 0.3098 0.0113 0.0021 4.419e-08 T C 0.317 0.00809424744197922 0.00383273724769421 0.0346 T C 0.391892 0.0169965 0.00587288 0.00380294 14 104084841 -0.00266703 0.01534 462918 0.85 0.314337 T C sepsis || id:ieu-b-69 ieu-b-69 sepsis sepsis || || TRUE igd NA NA NA NA NA NA NA
rs4912844 A C 0.231 -0.007 0.001 8.24e-11 A C 0.24 0.0068 0.0075 0.37 A C 0.2335 0.0081 0.0023 0.000339 C A 0.756 -0.00148461474387402 0.00419912461137139 0.724 C A 0.726074 0.00847388 0.00641948 0.186826 5 141691371 0.00478977 0.0171385 462918 0.54 0.77238 C A sepsis || id:ieu-b-69 ieu-b-69 sepsis sepsis || || TRUE igd NA NA NA NA NA NA NA
rs4937860 A G 0.106 -0.01 0.001 2.32e-12 A G 0.9 -0.023 0.011 0.031 A G 0.9056 -0.0126 0.0027 3.845e-06 G A 0.103 0.0153189253651704 0.00584879288265599 0.00883 G A 0.0723416 0.0234561 0.0110841 0.0343289 11 133814713 -0.00804801 0.0229542 462918 0.84 0.106942 G A sepsis || id:ieu-b-69 ieu-b-69 sepsis sepsis || || TRUE igd NA NA NA NA NA NA NA
rs4971786 T C 0.167 -0.007 0.001 4.45e-08 T C 0.82 -0.0062 0.0084 0.46 T C 0.8311 -0.0028 0.0022 0.2145 C T 0.172 0.00899242666392109 0.00463748995829615 0.0524 C T 0.225085 -0.0055247 0.00684373 0.419514 2 52265718 -0.00533266 0.0187358 462918 0.649999 0.175485 C T sepsis || id:ieu-b-69 ieu-b-69 sepsis sepsis || || TRUE igd NA NA NA NA NA NA NA
rs4981170 A G 0.192 -0.01 0.001 1.84e-16 A G 0.19 0.027 0.0082 0.0011 A G 0.198 0.0065 0.0024 0.006459 G A 0.801 -0.0095244919890224 0.00448490811601311 0.0336 G A 0.840181 -0.0117649 0.00780369 0.131656 14 33412996 -0.00703918 0.0179542 462918 0.62 0.804655 G A sepsis || id:ieu-b-69 ieu-b-69 sepsis sepsis || || TRUE igd NA NA NA NA NA NA NA
rs5010183 T C 0.368 0.006 0.001 4.14e-09 T C 0.62 0.017 0.0066 0.01 T C 0.6439 0.0012 0.0018 0.4799 T C 0.657 0.00890404146252348 0.00366263324610703 0.0151 T C 0.636345 0.00913233 0.00597049 0.126121 7 7286198 -0.00449327 0.014768 462918 0.69 0.625533 T C sepsis || id:ieu-b-69 ieu-b-69 sepsis sepsis || || TRUE igd NA NA NA NA NA NA NA
rs5026760 A G 0.159 0.008 0.001 2.31e-09 A G 0.83 -0.003 0.0086 0.73 A G 0.8382 0.0032 0.0026 0.2204 G A 0.166 -0.0132094975373181 0.00473279364762131 0.00525 G A 0.283204 -0.00928487 0.00636252 0.144481 2 144137353 0.0195744 0.0194912 462918 0.23 0.164395 G A sepsis || id:ieu-b-69 ieu-b-69 sepsis sepsis || || TRUE igd NA NA NA NA NA NA NA
rs503460 A C 0.29 -0.008 0.001 3.18e-14 A C 0.31 -0.0076 0.0068 0.27 A C 0.3045 -0.0016 0.0021 0.4402 C A 0.707 0.00681626627596353 0.00384053096299538 0.0759 C A 0.649057 0.00832953 0.00598066 0.163697 1 88798269 0.0102146 0.0154506 462918 0.64 0.697259 C A sepsis || id:ieu-b-69 ieu-b-69 sepsis sepsis || || TRUE igd NA NA NA NA NA NA NA
rs505621 A G 0.369 0.006 0.001 2.54e-11 A G 0.63 0.024 0.0065 2e-04 A G 0.6379 -2e-04 0.0018 0.8881 G A 0.349 0.000121792845253658 0.00367219245323821 0.974 G A 0.339571 -0.00588567 0.00603193 0.329188 11 83277927 -0.0134002 0.0146988 462918 0.51 0.373849 G A sepsis || id:ieu-b-69 ieu-b-69 sepsis sepsis || || TRUE igd NA NA NA NA NA NA NA
rs509476 T C 0.028 -0.017 0.003 1.66e-09 T C 0.029 -0.017 0.019 0.38 T C 0.0287 -0.0156 0.0057 0.006056 C T 0.977 -0.0190347082720013 0.0107762815140146 0.0775 C T 0.984195 0.000339954 0.0229454 0.988179 1 182573227 0.00562669 0.0417637 462918 0.94 0.970153 C T sepsis || id:ieu-b-69 ieu-b-69 sepsis sepsis || || TRUE igd NA NA NA NA NA NA NA
rs516890 T C 0.465 -0.006 0.001 6.03e-10 T C 0.54 -0.0059 0.0065 0.37 T C 0.5268 -0.0054 0.0019 0.005028 T C 0.52 -0.0119799970514797 0.00356383418554742 0.000757 T C 0.530888 -0.0172969 0.0057519 0.002637 18 77576767 -0.00974884 0.0143926 462918 0.35 0.539976 T C sepsis || id:ieu-b-69 ieu-b-69 sepsis sepsis || || TRUE igd NA NA NA NA NA NA NA
rs519778 T C 0.435 -0.006 0.001 1.41e-09 T C 0.57 -0.001 0.0064 0.88 T C 0.5677 -0.0021 0.0019 0.2838 C T 0.431 -0.00106952752493336 0.00359517744561025 0.766 C T 0.328164 0.00721587 0.00609642 0.236562 11 85764693 0.0175403 0.014337 462918 0.0940005 0.429887 C T sepsis || id:ieu-b-69 ieu-b-69 sepsis sepsis || || TRUE igd NA NA NA NA NA NA NA
rs528964 T C 0.223 -0.006 0.001 6.48e-09 T C 0.77 -0.0077 0.0076 0.31 T C 0.7713 -0.0024 0.0023 0.2939 C T 0.217 -0.00113040358054971 0.00425734618320877 0.791 C T 0.203717 0.00491329 0.00708681 0.488122 1 4414033 0.020466 0.0168522 462918 0.15 0.230437 C T sepsis || id:ieu-b-69 ieu-b-69 sepsis sepsis || || TRUE igd NA NA NA NA NA NA NA
rs543144 T G 0.282 0.007 0.001 1.52e-10 T G 0.71 0.0063 0.007 0.37 T G 0.7349 0.0028 0.0019 0.1474 G T 0.267 -0.00178009146940071 0.00395088419325824 0.652 G T 0.246339 0.00678193 0.00666025 0.30855 1 57562656 0.00616749 0.0158461 462918 0.719999 0.278592 G T sepsis || id:ieu-b-69 ieu-b-69 sepsis sepsis || || TRUE igd NA NA NA NA NA NA NA
rs55777621 A G 0.036 0.019 0.002 1.99e-14 A G 0.037 0.026 0.018 0.14 A G 0.0337 0.0328 0.0053 5.311e-10 A G 0.0297 -0.0142059512390781 0.0102256674562564 0.165 A G 0.0192753 0.0211927 0.0207866 0.307946 6 30584133 0.0249138 0.0386551 462918 0.39 0.034966 A G sepsis || id:ieu-b-69 ieu-b-69 sepsis sepsis || || TRUE igd NA NA NA NA NA NA NA
rs55790766 T C 0.204 -0.008 0.001 1.02e-11 T C 0.2 -0.034 0.0081 3e-05 T C 0.1853 -0.0145 0.0024 3.301e-09 T C 0.211 -0.010184125431642 0.00454087709290246 0.0249 T C 0.292495 -0.0258125 0.00628213 3.97576e-05 7 2021248 0.0178495 0.0182599 462918 0.43 0.185844 T C sepsis || id:ieu-b-69 ieu-b-69 sepsis sepsis || || TRUE igd NA NA NA NA NA NA NA
rs55818482 T C 0.215 -0.007 0.001 1.21e-10 T C 0.78 0.0027 0.0077 0.73 T C 0.7832 0.0097 0.0023 3.148e-05 C T 0.206 0.00171177230492839 0.00432012357095019 0.692 C T 0.167069 0.00861072 0.00766672 0.261382 9 81744922 -0.023222 0.0173663 462918 0.18 0.21509 C T sepsis || id:ieu-b-69 ieu-b-69 sepsis sepsis || || TRUE igd NA NA NA NA NA NA NA
rs55863203 C G 0.159 0.01 0.001 2.94e-15 C G 0.84 -0.002 0.0087 0.82 C G 0.8524 0.0024 0.0027 0.3644 G C 0.156 -0.0187551065365855 0.00492533227444622 0.00014 G C 0.215376 -0.00901402 0.00695592 0.195018 9 23827667 0.0078163 0.0199395 462918 0.760001 0.149682 G C sepsis || id:ieu-b-69 ieu-b-69 sepsis sepsis || || TRUE igd NA NA NA NA NA NA NA
rs55946391 A G 0.168 -0.007 0.001 1.5e-09 A G 0.17 0.0069 0.0087 0.43 A G 0.162 -0.0043 0.0026 0.09453 A G 0.164 -0.00779684325495025 0.00478956273823567 0.104 A G 0.137606 -0.00504031 0.00831465 0.544385 1 226240905 0.00930597 0.0191944 462918 0.62 0.166378 A G sepsis || id:ieu-b-69 ieu-b-69 sepsis sepsis || || TRUE igd NA NA NA NA NA NA NA
rs56097173 T C 0.324 0.007 0.001 9.63e-12 T C 0.68 0.014 0.0068 0.045 T C 0.6745 0.0041 0.002 0.04112 C T 0.356 0.00628154975796525 0.00380176686134962 0.0982 C T 0.3477 0.00665193 0.00599175 0.266921 2 44262449 -0.0212316 0.0152457 462918 0.12 0.319703 C T sepsis || id:ieu-b-69 ieu-b-69 sepsis sepsis || || TRUE igd NA NA NA NA NA NA NA
rs56182580 T C 0.271 -0.009 0.001 9.49e-20 T C 0.72 -0.0085 0.0071 0.23 T C 0.722 -0.0063 0.0021 0.00314 C T 0.264 0.000751706984062985 0.00395088419325824 0.849 C T 0.307237 0.012848 0.00619187 0.0379883 7 132691858 0.0182043 0.0157926 462918 0.15 0.281972 C T sepsis || id:ieu-b-69 ieu-b-69 sepsis sepsis || || TRUE igd NA NA NA NA NA NA NA
rs56247945 A G 0.219 0.006 0.001 2.15e-08 A G 0.79 0.012 0.0076 0.13 A G 0.7741 -0.0016 0.0022 0.4808 G A 0.246 -0.0120045978364088 0.00442796261888848 0.00672 G A 0.188217 0.00487599 0.00731236 0.50489 1 173910964 0.00897969 0.0174167 462918 0.52 0.209758 G A sepsis || id:ieu-b-69 ieu-b-69 sepsis sepsis || || TRUE igd NA NA NA NA NA NA NA
rs56318309 A T 0.25 0.007 0.001 2.73e-10 A T 0.75 0.0012 0.0072 0.87 A T 0.7516 0.0032 0.0022 0.1503 T A 0.265 -0.00859586448593295 0.00411667247441279 0.0368 T A 0.320797 -0.0038929 0.00612627 0.52514 4 21872394 0.00590413 0.0160955 462918 0.87 0.267927 T A sepsis || id:ieu-b-69 ieu-b-69 sepsis sepsis || || TRUE igd TRUE rs56318309 rs62301421 T A C T
rs56324203 A G 0.371 -0.005 0.001 1.26e-08 A G 0.37 -0.021 0.0068 0.0027 A G 0.3736 0.0031 0.002 0.1164 A G 0.388 -0.00692646439064617 0.00369707318423616 0.061 A G 0.34261 0.00188129 0.00602212 0.754738 17 79463324 0.00129647 0.0147469 462918 0.75 0.364873 A G sepsis || id:ieu-b-69 ieu-b-69 sepsis sepsis || || TRUE igd NA NA NA NA NA NA NA
rs56353032 A T 0.179 -0.007 0.001 1.72e-09 A T 0.82 3e-04 0.0083 0.97 A T 0.8329 -0.0031 0.0026 0.2204 T A 0.188 -0.00573062263784839 0.00466351456425376 0.219 T A 0.257759 0.00835239 0.00654618 0.201984 20 17369072 0.0306689 0.0190091 462918 0.16 0.167661 T A sepsis || id:ieu-b-69 ieu-b-69 sepsis sepsis || || TRUE igd NA NA NA NA NA NA NA
rs56402193 A G 0.329 -0.007 0.001 3.58e-13 A G 0.34 -0.0054 0.0067 0.42 A G 0.3281 0.0016 0.002 0.4337 A G 0.32 -0.00207172928699777 0.00395783535847983 0.601 A G 0.364108 -0.0109332 0.00593392 0.0654034 8 94629969 -0.0080818 0.0150768 462918 0.760001 0.333429 A G sepsis || id:ieu-b-69 ieu-b-69 sepsis sepsis || || TRUE igd NA NA NA NA NA NA NA
rs566903 A C 0.336 0.006 0.001 7.94e-09 A C 0.34 0.0028 0.0067 0.68 A C 0.3521 0.0014 0.002 0.475 A C 0.336 0.000713749746941242 0.00392906304375208 0.856 A C 0.343099 0.000624284 0.00600907 0.917256 10 84584434 0.00795068 0.0149255 462918 0.4 0.347081 A C sepsis || id:ieu-b-69 ieu-b-69 sepsis sepsis || || TRUE igd NA NA NA NA NA NA NA
rs57314044 T G 0.21 0.008 0.001 1.35e-13 T G 0.2 0.027 0.0081 8e-04 T G 0.2163 0.0083 0.0023 0.0003825 T G 0.205 0.0026233576551721 0.00442796261888848 0.553 T G 0.163054 0.00791307 0.0077602 0.307871 19 56137827 -0.00804428 0.0173379 462918 0.719999 0.215486 T G sepsis || id:ieu-b-69 ieu-b-69 sepsis sepsis || || TRUE igd TRUE rs57314044 rs8110652 T G A G
rs579448 A G 0.477 0.006 0.001 3.56e-12 A G 0.48 0.0012 0.0063 0.85 A G 0.4753 0.002 0.0019 0.2895 A G 0.468 0.00496908117514029 0.00355843293982731 0.163 A G 0.455673 0.00214308 0.00575041 0.709385 1 41104664 -4.01941e-05 0.0141978 462918 0.98 0.481796 A G sepsis || id:ieu-b-69 ieu-b-69 sepsis sepsis || || TRUE igd NA NA NA NA NA NA NA
rs58475265 T C 0.156 -0.009 0.001 2.07e-12 T C 0.84 -0.015 0.0088 0.081 T C 0.8344 -0.0071 0.0026 0.006009 C T 0.152 0.00515174057651422 0.00482504712891291 0.287 C T 0.153259 0.00935273 0.00793908 0.238772 11 134264142 -0.0173835 0.019344 462918 0.450001 0.162313 C T sepsis || id:ieu-b-69 ieu-b-69 sepsis sepsis || || TRUE igd NA NA NA NA NA NA NA
rs585522 A G 0.225 -0.011 0.001 2.35e-23 A G 0.22 -0.045 0.0076 4.4e-09 A G 0.2192 -1e-04 0.002 0.9487 G A 0.782 0.00269686189509947 0.00431290933228847 0.532 G A 0.809632 0.0216753 0.00728111 0.00291152 12 123550813 0.0154574 0.0172146 462918 0.25 0.783081 G A sepsis || id:ieu-b-69 ieu-b-69 sepsis sepsis || || TRUE igd NA NA NA NA NA NA NA
rs59937052 T C 0.33 0.006 0.001 2.6e-09 T C 0.33 -0.0032 0.0068 0.64 T C 0.3342 7e-04 0.002 0.7152 T C 0.311 0.00973510089189104 0.00376380745301786 0.00971 T C 0.254234 -0.00253626 0.00659224 0.700435 16 51493798 0.0150799 0.0151263 462918 0.24 0.3386 T C sepsis || id:ieu-b-69 ieu-b-69 sepsis sepsis || || TRUE igd NA NA NA NA NA NA NA
rs60018000 C G 0.479 -0.005 0.001 1.72e-08 C G 0.52 -0.0081 0.0064 0.21 C G 0.5265 0.0021 0.0019 0.2675 C G 0.533 0.00214983544029433 0.00355843293982731 0.546 C G 0.502565 0.000983676 0.00573493 0.863812 3 174842833 0.00068201 0.0142682 462918 0.85 0.52657 C G sepsis || id:ieu-b-69 ieu-b-69 sepsis sepsis || || TRUE igd NA NA NA NA NA NA NA
rs6019663 T C 0.295 0.007 0.001 3.27e-12 T C 0.29 -0.0023 0.0069 0.74 T C 0.2884 0.005 0.0019 0.007509 C T 0.712 0.012381385851287 0.00391729712641531 0.00157 C T 0.722437 -0.0107963 0.0063669 0.0899435 20 47774512 -0.00225317 0.015564 462918 0.75 0.706399 C T sepsis || id:ieu-b-69 ieu-b-69 sepsis sepsis || || TRUE igd NA NA NA NA NA NA NA
rs6024441 A G 0.204 -0.007 0.001 1.68e-09 A G 0.8 0.02 0.008 0.012 A G 0.793 0.0108 0.0023 3.544e-06 G A 0.212 -0.00146587498630796 0.00450239922989007 0.744 G A 0.194313 -0.00669749 0.00721467 0.353243 20 54390079 -0.0200766 0.0178711 462918 0.31 0.197028 G A sepsis || id:ieu-b-69 ieu-b-69 sepsis sepsis || || TRUE igd NA NA NA NA NA NA NA
rs6030790 A C 0.18 0.008 0.001 8.26e-12 A C 0.18 0.0081 0.0085 0.34 A C 0.168 0.0083 0.0022 0.0002331 C A 0.827 -0.0167459779295507 0.00468064312502331 0.000354 C A 0.863991 -0.00947857 0.00833946 0.255708 20 41956451 0.00863248 0.0186713 462918 0.83 0.821849 C A sepsis || id:ieu-b-69 ieu-b-69 sepsis sepsis || || TRUE igd NA NA NA NA NA NA NA
rs6035826 A T 0.28 0.006 0.001 1.31e-08 A T 0.29 0.015 0.007 0.03 A T 0.2908 0.0038 0.0021 0.06944 T A 0.721 0.000520720765866533 0.00392508045664953 0.894 T A 0.72799 -0.016592 0.00642705 0.0098349 20 21263790 -0.0237982 0.0156229 462918 0.0560003 0.70969 T A sepsis || id:ieu-b-69 ieu-b-69 sepsis sepsis || || TRUE igd NA NA NA NA NA NA NA
rs60510343 A T 0.436 0.005 0.001 1.52e-08 A T 0.43 0.0043 0.0064 0.5 A T 0.4332 0.004 0.0019 0.03626 A T 0.423 0.00198853950275044 0.00358893039059423 0.579 A T 0.401019 0.0123059 0.00583625 0.0349848 7 68401383 0.0254117 0.0141996 462918 0.0490004 0.474713 A T sepsis || id:ieu-b-69 ieu-b-69 sepsis sepsis || || TRUE igd TRUE rs60510343 rs3846979 A T C T
rs615526 A G 0.327 0.006 0.001 5.28e-09 A G 0.34 -8e-04 0.0066 0.9 A G 0.3296 0.0039 0.0018 0.0318 G A 0.676 0.00142805581041455 0.0037502582878027 0.703 G A 0.656915 -0.00305512 0.00603359 0.61261 6 71575487 -0.00254998 0.015055 462918 0.82 0.663033 G A sepsis || id:ieu-b-69 ieu-b-69 sepsis sepsis || || TRUE igd NA NA NA NA NA NA NA
rs61765001 A G 0.344 0.006 0.001 1.06e-08 A G 0.65 0.0084 0.0067 0.21 A G 0.6593 -5e-04 0.002 0.7948 G A 0.317 9.55915659487667e-05 0.00373222361476042 0.98 G A 0.317683 -0.00682989 0.00614907 0.26669 1 4714995 0.0156332 0.0150072 462918 0.27 0.346522 G A sepsis || id:ieu-b-69 ieu-b-69 sepsis sepsis || || TRUE igd NA NA NA NA NA NA NA
rs61788417 T C 0.114 -0.009 0.001 1.7e-09 T C 0.12 -0.0084 0.01 0.4 T C 0.1065 -0.0092 0.0031 0.002763 T C 0.117 0.00204751647537392 0.00557263400511997 0.714 T C 0.15262 0.0100687 0.00797717 0.206883 1 59330491 -0.00778106 0.0227259 462918 0.94 0.110229 T C sepsis || id:ieu-b-69 ieu-b-69 sepsis sepsis || || TRUE igd NA NA NA NA NA NA NA
rs61921611 T C 0.315 -0.007 0.001 1.11e-13 T C 0.69 -0.034 0.0069 1.3e-06 T C 0.6945 -0.0014 0.0021 0.4844 C T 0.319 0.00547089488840552 0.00386850687475036 0.158 C T 0.321276 -0.0184277 0.00612116 0.00260819 12 66367726 -0.00152949 0.0153939 462918 0.67 0.308314 C T sepsis || id:ieu-b-69 ieu-b-69 sepsis sepsis || || TRUE igd NA NA NA NA NA NA NA
rs61956190 A G 0.13 -0.009 0.001 1.39e-11 A G 0.87 -0.016 0.0095 0.089 A G 0.8648 -0.0158 0.0028 1.485e-08 A G 0.852 -0.0105672421497047 0.00521878891311318 0.0428 A G 0.882852 -0.0012807 0.00891577 0.885781 13 54705491 0.0167571 0.0212323 462918 0.41 0.870674 A G sepsis || id:ieu-b-69 ieu-b-69 sepsis sepsis || || TRUE igd NA NA NA NA NA NA NA
rs61965119 A G 0.163 0.007 0.001 8.57e-09 A G 0.84 0.022 0.0087 0.012 A G 0.8443 0.0046 0.0026 0.07907 G A 0.175 -0.00401786063027545 0.00486165925021275 0.409 G A 0.18425 -0.00164594 0.00739622 0.823895 13 102376202 -0.00731321 0.0199074 462918 0.54 0.150389 G A sepsis || id:ieu-b-69 ieu-b-69 sepsis sepsis || || TRUE igd NA NA NA NA NA NA NA
rs61979497 A G 0.318 0.005 0.001 3.72e-08 A G 0.33 0.013 0.0068 0.056 A G 0.324 0.0053 0.0021 0.01053 A G 0.305 0.00471336662289933 0.00379813906260303 0.214 A G 0.336824 -0.000744732 0.00607989 0.90251 14 21662129 0.0146624 0.0152738 462918 0.27 0.329652 A G sepsis || id:ieu-b-69 ieu-b-69 sepsis sepsis || || TRUE igd NA NA NA NA NA NA NA
rs62017761 T G 0.471 0.006 0.001 6.51e-11 T G 0.52 0.014 0.0063 0.023 T G 0.5339 0.0071 0.0019 0.0001815 G T 0.476 -0.0112245858553052 0.00355843293982731 0.00161 G T 0.487549 -0.0098594 0.00572406 0.0849885 16 6552504 0.00261585 0.0142326 462918 0.92 0.471796 G T sepsis || id:ieu-b-69 ieu-b-69 sepsis sepsis || || TRUE igd NA NA NA NA NA NA NA
rs62092949 T C 0.48 0.005 0.001 4.22e-08 T C 0.49 -0.016 0.0064 0.015 T C 0.4788 0.002 0.0019 0.3015 T C 0.477 0.0031686693277908 0.00355604025615263 0.373 T C 0.462305 -0.00348601 0.00575164 0.544456 18 48779673 -0.0194804 0.0142541 462918 0.12 0.485705 T C sepsis || id:ieu-b-69 ieu-b-69 sepsis sepsis || || TRUE igd NA NA NA NA NA NA NA
rs62144053 A G 0.09 0.025 0.002 2.56e-53 A G 0.093 0.0068 0.011 0.54 A G 0.0918 0.0043 0.0033 0.1964 A G 0.081 0.00273326729990568 0.00612710844962251 0.656 A G 0.0854251 0.00236183 0.010234 0.817484 2 66745864 -0.0297235 0.0245663 462918 0.35 0.094469 A G sepsis || id:ieu-b-69 ieu-b-69 sepsis sepsis || || TRUE igd NA NA NA NA NA NA NA
rs62158170 A G 0.222 0.014 0.001 1.62e-34 A G 0.79 -0.0081 0.0079 0.3 A G 0.7854 0.0021 0.0023 0.3708 G A 0.208 -0.00224787059068185 0.00434214086428228 0.604 G A 0.206989 -0.00872265 0.00704465 0.215644 2 114082175 -0.019496 0.0173123 462918 0.22 0.215855 G A sepsis || id:ieu-b-69 ieu-b-69 sepsis sepsis || || TRUE igd NA NA NA NA NA NA NA
rs62167788 T C 0.383 -0.007 0.001 5.38e-12 T C 0.37 -0.0054 0.0066 0.42 T C 0.3632 -0.0087 0.002 1.031e-05 T C 0.369 -0.00156324965722063 0.00369489266314749 0.672 T C 0.394632 0.00361159 0.00584914 0.536933 2 147482079 -0.0244508 0.0147586 462918 0.0929994 0.37083 T C sepsis || id:ieu-b-69 ieu-b-69 sepsis sepsis || || TRUE igd NA NA NA NA NA NA NA
rs62178707 T C 0.474 0.007 0.001 6.27e-13 T C 0.48 -0.0041 0.0063 0.52 T C 0.4754 0.0019 0.0019 0.3192 T C 0.454 0.00142831795111477 0.00355968817941092 0.688 T C 0.484598 0.00693008 0.00572272 0.225905 2 222885111 0.00560367 0.0142491 462918 0.709999 0.481727 T C sepsis || id:ieu-b-69 ieu-b-69 sepsis sepsis || || TRUE igd NA NA NA NA NA NA NA
rs62184481 T C 0.27 0.006 0.001 8.62e-09 T C 0.28 0.014 0.0071 0.047 T C 0.2746 0.0031 0.0021 0.1393 T C 0.252 0.00662084535293471 0.00396379643095469 0.0949 T C 0.279707 0.00771437 0.00639979 0.228045 2 212657792 -0.00803971 0.0158493 462918 0.79 0.28147 T C sepsis || id:ieu-b-69 ieu-b-69 sepsis sepsis || || TRUE igd NA NA NA NA NA NA NA
rs62252339 A G 0.19 0.007 0.001 3e-08 A G 0.8 -3e-04 0.0081 0.97 A G 0.7977 0.0078 0.0024 0.0009781 G A 0.188 -0.0121635961873535 0.00444448131733129 0.0062 G A 0.222982 -0.00277122 0.00687208 0.686758 3 65185470 -0.00612605 0.0176975 462918 0.709999 0.202819 G A sepsis || id:ieu-b-69 ieu-b-69 sepsis sepsis || || TRUE igd NA NA NA NA NA NA NA
rs62301579 T C 0.217 0.007 0.001 4.56e-11 T C 0.21 6e-04 0.0079 0.94 T C 0.2189 0.0014 0.0023 0.5231 C T 0.77 -0.0165636039171343 0.00438012816113313 0.00016 C T 0.811911 -0.020728 0.00729506 0.004492 4 22056110 0.0227077 0.0173846 462918 0.16 0.79229 C T sepsis || id:ieu-b-69 ieu-b-69 sepsis sepsis || || TRUE igd NA NA NA NA NA NA NA
rs62363245 T C 0.335 -0.006 0.001 1.11e-09 T C 0.65 -0.011 0.0065 0.087 T C 0.6583 -7e-04 0.002 0.7447 C T 0.308 0.00264097692515123 0.003742397680627 0.48 C T 0.336115 0.0107566 0.00605998 0.0758944 5 71510892 -0.000448085 0.0149171 462918 0.81 0.349927 C T sepsis || id:ieu-b-69 ieu-b-69 sepsis sepsis || || TRUE igd NA NA NA NA NA NA NA
rs62396748 A G 0.447 0.007 0.001 3.24e-14 A G 0.55 0.0018 0.0063 0.78 A G 0.5615 -0.0059 0.0019 0.001916 G A 0.44 0.0065812924878226 0.00357975119008573 0.0659 G A 0.454297 0.000337647 0.0057295 0.953007 6 41784094 0.0227643 0.0141773 462918 0.15 0.484218 G A sepsis || id:ieu-b-69 ieu-b-69 sepsis sepsis || || TRUE igd TRUE rs62396748 rs7753507 G A T C
rs62429521 A C 0.146 0.008 0.001 4.72e-09 A C 0.15 0.015 0.0089 0.099 A C 0.1476 0.0028 0.0027 0.3003 A C 0.152 0.00519347085492929 0.0049517801685124 0.295 A C 0.206254 0.00419539 0.00706437 0.552593 6 140324582 -0.0429451 0.0200919 462918 0.021 0.147542 A C sepsis || id:ieu-b-69 ieu-b-69 sepsis sepsis || || TRUE igd NA NA NA NA NA NA NA
rs62442231 A C 0.135 0.007 0.001 3.16e-08 A C 0.86 0.014 0.0093 0.12 A C 0.8672 0.0078 0.0028 0.005455 C A 0.135 0.0179849021789303 0.005170295852795 0.000507 C A 0.142147 -0.00223783 0.00816725 0.784085 7 39200463 -0.0237711 0.0207519 462918 0.2 0.136619 C A sepsis || id:ieu-b-69 ieu-b-69 sepsis sepsis || || TRUE igd NA NA NA NA NA NA NA
rs62472321 A G 0.037 0.017 0.002 1.29e-11 A G 0.96 -0.011 0.017 0.53 A G 0.9631 5e-04 0.0051 0.9152 G A 0.0378 -0.0120724934483423 0.00928653342180174 0.194 G A 0.0257439 -0.0525116 0.0180602 0.00364242 7 120105510 0.0407223 0.0371075 462918 0.37 0.038474 G A sepsis || id:ieu-b-69 ieu-b-69 sepsis sepsis || || TRUE igd NA NA NA NA NA NA NA
rs6428459 T G 0.237 -0.007 0.001 3.59e-10 T G 0.77 -0.003 0.0075 0.69 T G 0.7536 -0.0034 0.002 0.08882 G T 0.27 0.00446514234667278 0.00425734618320877 0.294 G T 0.245019 0.0109501 0.00665076 0.0996713 1 198366112 -0.00012574 0.0169752 462918 0.87 0.226073 G T sepsis || id:ieu-b-69 ieu-b-69 sepsis sepsis || || TRUE igd NA NA NA NA NA NA NA
rs643730 C G 0.358 0.008 0.001 9.26e-16 C G 0.65 0.01 0.0066 0.12 C G 0.6408 0.0105 0.002 1.121e-07 G C 0.362 -0.0032816800835498 0.00373982154077448 0.38 G C 0.304937 0.00360794 0.00621103 0.561313 8 60913033 -0.000869615 0.0148671 462918 0.77 0.351488 G C sepsis || id:ieu-b-69 ieu-b-69 sepsis sepsis || || TRUE igd NA NA NA NA NA NA NA
rs6441813 T C 0.473 -0.006 0.001 1.82e-12 T C 0.47 0.0056 0.0063 0.38 T C 0.4748 -0.0126 0.0019 4.009e-11 T C 0.466 -0.0157313031448155 0.00356243865360826 1.03e-05 T C 0.387827 -0.00449688 0.00587136 0.443735 3 44041323 0.00334555 0.0142387 462918 0.630001 0.470527 T C sepsis || id:ieu-b-69 ieu-b-69 sepsis sepsis || || TRUE igd NA NA NA NA NA NA NA
rs6471065 T C 0.199 -0.007 0.001 4.89e-10 T C 0.2 0.02 0.0081 0.014 T C 0.2018 0.0059 0.0022 0.006153 T C 0.193 0.0105468095288096 0.00451361780036813 0.0195 T C 0.158129 0.0150238 0.0078895 0.0568748 8 133404011 0.0117089 0.0179259 462918 0.48 0.199001 T C sepsis || id:ieu-b-69 ieu-b-69 sepsis sepsis || || TRUE igd NA NA NA NA NA NA NA
rs6504568 T C 0.236 -0.006 0.001 2.88e-08 T C 0.77 -0.041 0.0076 6.7e-08 T C 0.7692 -0.0123 0.0023 5.551e-08 T C 0.749 -0.011208774324877 0.00422446577220297 0.00798 T C 0.732819 -0.0041638 0.00647729 0.520335 17 65999648 0.00170091 0.0170861 462918 0.99 0.777236 T C sepsis || id:ieu-b-69 ieu-b-69 sepsis sepsis || || TRUE igd NA NA NA NA NA NA NA
rs6533604 T C 0.237 0.006 0.001 1.98e-08 T C 0.24 0.0097 0.0076 0.2 T C 0.2383 -0.0049 0.002 0.01586 T C 0.231 0.0037713857552934 0.00422446577220297 0.372 T C 0.282478 -0.00131008 0.00642331 0.838388 4 113250269 -0.0134102 0.0168664 462918 0.34 0.231059 T C sepsis || id:ieu-b-69 ieu-b-69 sepsis sepsis || || TRUE igd NA NA NA NA NA NA NA
rs6546270 A C 0.394 -0.006 0.001 1.05e-09 A C 0.61 0.003 0.0064 0.64 A C 0.6136 0.0031 0.0017 0.07368 C A 0.376 0.00345157971530418 0.00363828447533225 0.343 C A 0.348289 2.04394e-05 0.00600001 0.997282 2 67078198 0.00955987 0.0145011 462918 0.51 0.396351 C A sepsis || id:ieu-b-69 ieu-b-69 sepsis sepsis || || TRUE igd NA NA NA NA NA NA NA
rs6572119 A C 0.49 -0.005 0.001 1.38e-08 A C 0.5 -0.0015 0.0063 0.81 A C 0.5085 0.0013 0.0019 0.4899 C A 0.506 0.00697808875967489 0.00356099100855297 0.0501 C A 0.556282 0.00948467 0.00574622 0.0988212 14 42476274 0.00583458 0.0142527 462918 0.649999 0.482318 C A sepsis || id:ieu-b-69 ieu-b-69 sepsis sepsis || || TRUE igd NA NA NA NA NA NA NA
rs6601426 C G 0.156 0.007 0.001 1.72e-08 C G 0.16 -0.038 0.0088 1.7e-05 C G 0.1682 -0.008 0.0023 0.0006512 G C 0.846 0.0158493880606384 0.00489122734521138 0.00121 G C 0.85569 0.0103896 0.00813956 0.201802 8 10128683 0.027341 0.0194917 462918 0.17 0.839733 G C sepsis || id:ieu-b-69 ieu-b-69 sepsis sepsis || || TRUE igd NA NA NA NA NA NA NA
rs66479051 T G 0.199 0.006 0.001 2.8e-08 T G 0.2 -0.0098 0.0082 0.23 T G 0.1957 0.0034 0.0024 0.1601 T G 0.187 0.00492626421877083 0.00447842201706439 0.271 T G 0.199264 -0.00196763 0.00716456 0.783597 1 33912440 -0.0023515 0.0179953 462918 0.98 0.195871 T G sepsis || id:ieu-b-69 ieu-b-69 sepsis sepsis || || TRUE igd NA NA NA NA NA NA NA
rs6661750 A G 0.476 -0.007 0.001 8.65e-14 A G 0.47 -0.011 0.0063 0.08 A G 0.487 -0.0109 0.0017 1.858e-10 G A 0.525 0.0197594290569689 0.0035604019757797 2.87e-08 G A 0.56703 0.0104999 0.00577541 0.0690574 1 66546884 0.0145997 0.0143536 462918 0.25 0.522976 G A sepsis || id:ieu-b-69 ieu-b-69 sepsis sepsis || || TRUE igd NA NA NA NA NA NA NA
rs669245 T C 0.407 0.005 0.001 8.39e-09 T C 0.41 0.013 0.0062 0.033 T C 0.4131 0.0097 0.0017 1.687e-08 C T 0.6 -0.00344002054625913 0.00360810439653388 0.34 C T 0.584541 0.0010226 0.00579602 0.859955 5 62820508 -0.0103721 0.0143971 462918 0.48 0.582678 C T sepsis || id:ieu-b-69 ieu-b-69 sepsis sepsis || || TRUE igd NA NA NA NA NA NA NA
rs67047102 T C 0.066 -0.01 0.002 3.84e-08 T C 0.075 8e-04 0.012 0.95 T C 0.0762 -0.0181 0.0036 4.973e-07 T C 0.0699 -0.0186759527284791 0.00674789601012766 0.00566 T C 0.0651919 -0.0122774 0.0115968 0.289738 20 62419213 -0.0284953 0.0271556 462918 0.27 0.074249 T C sepsis || id:ieu-b-69 ieu-b-69 sepsis sepsis || || TRUE igd NA NA NA NA NA NA NA
rs6724539 A G 0.483 0.006 0.001 2.81e-12 A G 0.5 0.0019 0.0064 0.77 A G 0.5106 -0.0062 0.0019 0.001169 G A 0.5 0.00718081674682431 0.00356817652885957 0.0442 G A 0.638165 -0.0124044 0.00595217 0.0371587 2 98343258 -0.0212024 0.0142683 462918 0.0669993 0.494372 G A sepsis || id:ieu-b-69 ieu-b-69 sepsis sepsis || || TRUE igd NA NA NA NA NA NA NA
rs67294685 T C 0.349 -0.006 0.001 9.71e-09 T C 0.35 -0.013 0.0066 0.052 T C 0.3436 -0.0043 0.002 0.03221 T C 0.346 -0.00681897309921919 0.003742397680627 0.0684 T C 0.274515 -0.00121438 0.00640357 0.849591 3 134707570 0.00508445 0.0149217 462918 0.84 0.35054 T C sepsis || id:ieu-b-69 ieu-b-69 sepsis sepsis || || TRUE igd NA NA NA NA NA NA NA
rs6735012 T C 0.47 -0.005 0.001 1.62e-08 T C 0.54 -0.0038 0.0064 0.56 T C 0.5291 -7e-04 0.0017 0.6962 C T 0.473 -0.00238304075848533 0.00356432838213108 0.504 C T 0.470848 0.00578799 0.00573623 0.312964 2 100516134 0.0338963 0.0142968 462918 0.016 0.46454 C T sepsis || id:ieu-b-69 ieu-b-69 sepsis sepsis || || TRUE igd NA NA NA NA NA NA NA
rs67588220 T C 0.092 -0.014 0.002 4.33e-18 T C 0.096 -0.033 0.011 0.0027 T C 0.1032 -3e-04 0.0031 0.9156 T C 0.103 -0.00511355486101591 0.00597678150003887 0.392 T C 0.107878 -0.00663833 0.00921831 0.471448 3 70526203 0.00641784 0.0239269 462918 0.61 0.097269 T C sepsis || id:ieu-b-69 ieu-b-69 sepsis sepsis || || TRUE igd NA NA NA NA NA NA NA
rs6761838 A T 0.349 -0.007 0.001 8.17e-12 A T 0.65 0.0021 0.0066 0.75 A T 0.6575 0.0013 0.002 0.5026 T A 0.336 0.0059519663333133 0.0037272658976418 0.11 T A 0.395997 0.0023025 0.00584597 0.693685 2 77730997 -0.0084533 0.0149336 462918 0.58 0.345905 T A sepsis || id:ieu-b-69 ieu-b-69 sepsis sepsis || || TRUE igd NA NA NA NA NA NA NA
rs6762926 A G 0.125 0.008 0.001 1.25e-09 A G 0.87 -6e-04 0.0095 0.95 A G 0.8667 0.0065 0.0028 0.01977 G A 0.149 -0.0116874049419152 0.00526908907209351 0.0266 G A 0.208462 0.0062968 0.00705409 0.372047 3 69014365 0.0255451 0.0214699 462918 0.14 0.12568 G A sepsis || id:ieu-b-69 ieu-b-69 sepsis sepsis || || TRUE igd NA NA NA NA NA NA NA
rs6774026 T C 0.298 -0.005 0.001 4.67e-08 T C 0.29 0.0034 0.007 0.63 T C 0.2934 0.0034 0.0021 0.1059 C T 0.699 0.00272858509417209 0.00390996636739032 0.485 C T 0.795272 0.000471757 0.00709995 0.947023 3 8082945 0.0198257 0.0155532 462918 0.14 0.702572 C T sepsis || id:ieu-b-69 ieu-b-69 sepsis sepsis || || TRUE igd NA NA NA NA NA NA NA
rs6786798 A G 0.336 -0.006 0.001 6.38e-10 A G 0.67 -0.026 0.0067 0.00013 A G 0.6518 -3e-04 0.002 0.8828 A G 0.646 0.00768591231318364 0.00376380745301786 0.0411 A G 0.623522 -0.0180911 0.00590834 0.00219892 3 184936583 -0.0102198 0.015112 462918 0.52 0.667884 A G sepsis || id:ieu-b-69 ieu-b-69 sepsis sepsis || || TRUE igd NA NA NA NA NA NA NA
rs6812227 A G 0.26 -0.007 0.001 2.48e-11 A G 0.73 0.014 0.0071 0.045 A G 0.7245 -0.004 0.0021 0.0541 A G 0.728 -0.00759620047524809 0.0039814908874512 0.0564 A G 0.689419 0.00842782 0.00617167 0.172075 4 79582594 0.00100387 0.0160414 462918 0.79 0.733776 A G sepsis || id:ieu-b-69 ieu-b-69 sepsis sepsis || || TRUE igd NA NA NA NA NA NA NA
rs6864168 T C 0.456 -0.005 0.001 6.38e-09 T C 0.55 0.016 0.0063 0.0097 T C 0.5363 0.0116 0.0019 1.179e-09 T C 0.524 0.00678438412801345 0.00357072848842813 0.0574 T C 0.550933 0.00911166 0.00575646 0.113454 5 63962299 -0.0259926 0.0142404 462918 0.11 0.542466 T C sepsis || id:ieu-b-69 ieu-b-69 sepsis sepsis || || TRUE igd NA NA NA NA NA NA NA
rs6872919 A C 0.43 0.006 0.001 8.52e-10 A C 0.45 -1e-04 0.0064 0.99 A C 0.4389 -4e-04 0.0017 0.8307 C A 0.577 -0.00386532846985384 0.00357349743450482 0.279 C A 0.506459 -0.00521933 0.00571488 0.361092 5 25086440 -0.00954598 0.0142739 462918 0.31 0.555023 C A sepsis || id:ieu-b-69 ieu-b-69 sepsis sepsis || || TRUE igd NA NA NA NA NA NA NA
rs6878050 A G 0.176 0.007 0.001 8.49e-10 A G 0.18 -0.011 0.0087 0.21 A G 0.1818 -0.0032 0.0025 0.2056 A G 0.164 0.00726882053084998 0.00458803883619491 0.113 A G 0.204716 0.00766103 0.00708609 0.279637 5 176481144 0.0179682 0.0184641 462918 0.16 0.186401 A G sepsis || id:ieu-b-69 ieu-b-69 sepsis sepsis || || TRUE igd NA NA NA NA NA NA NA
rs6888135 A C 0.498 0.005 0.001 6.58e-09 A C 0.5 -0.0036 0.0064 0.58 A C 0.5005 0.0044 0.0017 0.01039 A C 0.486 0.000811617961107912 0.00355576284645228 0.82 A C 0.474309 0.00345593 0.00572192 0.545856 5 141254063 -0.00580801 0.0142036 462918 0.9 0.496324 A C sepsis || id:ieu-b-69 ieu-b-69 sepsis sepsis || || TRUE igd NA NA NA NA NA NA NA
rs6916856 A G 0.343 -0.008 0.001 9.11e-16 A G 0.65 -0.022 0.0067 0.0011 A G 0.6779 -0.0059 0.0018 0.001387 G A 0.337 0.0112831893645218 0.003742397680627 0.00258 G A 0.374417 0.000421842 0.00590647 0.943063 6 37660117 -0.00503626 0.0151957 462918 0.68 0.335944 G A sepsis || id:ieu-b-69 ieu-b-69 sepsis sepsis || || TRUE igd NA NA NA NA NA NA NA
rs694786 T C 0.453 -0.008 0.001 6.3e-17 T C 0.45 -0.023 0.0064 0.00043 T C 0.455 -0.0164 0.0019 8.889e-18 C T 0.558 0.011406132124551 0.00357139850186026 0.0014 C T 0.601456 0.00881303 0.00582707 0.130424 3 173119768 0.0118774 0.0142376 462918 0.450001 0.530594 C T sepsis || id:ieu-b-69 ieu-b-69 sepsis sepsis || || TRUE igd TRUE rs694786 rs686998 T C A G
rs6949391 T C 0.342 -0.006 0.001 3.83e-09 T C 0.34 -0.029 0.0067 1.7e-05 T C 0.3504 -0.0013 0.002 0.5255 T C 0.353 0.00246128433507672 0.00376658567275415 0.513 T C 0.341283 -3.11404e-05 0.00602015 0.995873 7 102446863 0.0120427 0.0149885 462918 0.4 0.33888 T C sepsis || id:ieu-b-69 ieu-b-69 sepsis sepsis || || TRUE igd NA NA NA NA NA NA NA
rs6968990 A G 0.381 -0.006 0.001 5.05e-09 A G 0.62 -0.015 0.0065 0.02 A G 0.6242 -0.0094 0.002 1.878e-06 A G 0.612 -0.00875954538109688 0.00367219245323821 0.017 A G 0.600956 -0.00964141 0.00583167 0.098272 7 32552159 -0.0111919 0.0146584 462918 0.47 0.626425 A G sepsis || id:ieu-b-69 ieu-b-69 sepsis sepsis || || TRUE igd NA NA NA NA NA NA NA
rs6999291 T C 0.36 0.006 0.001 8.79e-10 T C 0.64 0.0051 0.0066 0.44 T C 0.6439 -0.0011 0.002 0.5867 C T 0.375 0.00127080809706755 0.003715241441778 0.732 C T 0.386577 -0.000776557 0.00588296 0.894983 8 91397407 0.00708654 0.0148975 462918 0.69 0.350965 C T sepsis || id:ieu-b-69 ieu-b-69 sepsis sepsis || || TRUE igd NA NA NA NA NA NA NA
rs7032599 T G 0.344 0.005 0.001 3.86e-08 T G 0.33 -0.0045 0.0068 0.51 T G 0.3383 -0.0055 0.0018 0.002565 T G 0.342 -0.00701853916738555 0.003789654939565 0.0641 T G 0.294901 -0.00646268 0.00627146 0.302779 9 19481868 -0.0279466 0.0151472 462918 0.0379997 0.335965 T G sepsis || id:ieu-b-69 ieu-b-69 sepsis sepsis || || TRUE igd NA NA NA NA NA NA NA
rs703848 A G 0.301 0.008 0.001 1.44e-14 A G 0.3 -0.005 0.007 0.48 A G 0.3093 -1e-04 0.0021 0.9456 G A 0.697 -0.00120260947568593 0.00386134631588944 0.755 G A 0.695719 0.0132171 0.00623549 0.0340353 12 57428353 0.0233659 0.0154369 462918 0.11 0.69257 G A sepsis || id:ieu-b-69 ieu-b-69 sepsis sepsis || || TRUE igd NA NA NA NA NA NA NA
rs7041114 T C 0.498 -0.005 0.001 4.16e-08 T C 0.5 -0.0089 0.0063 0.16 T C 0.5028 -0.0066 0.0019 0.0005709 C T 0.501 0.0146619295850658 0.00355604025615263 3.8e-05 C T 0.485478 0.0180472 0.00572303 0.00161362 9 11232061 0.0264853 0.0142045 462918 0.0729995 0.494917 C T sepsis || id:ieu-b-69 ieu-b-69 sepsis sepsis || || TRUE igd NA NA NA NA NA NA NA
rs7042696 T C 0.144 0.007 0.001 3.89e-08 T C 0.15 0.026 0.009 0.0033 T C 0.1574 0.0021 0.0023 0.3642 T C 0.16 0.0245775700445855 0.00500645620227014 9.07e-07 T C 0.169389 0.00485902 0.00762917 0.52419 9 8271465 0.0439106 0.0199864 462918 0.0061 0.148512 T C sepsis || id:ieu-b-69 ieu-b-69 sepsis sepsis || || TRUE igd NA NA NA NA NA NA NA
rs7110574 T C 0.362 -0.006 0.001 8.72e-10 T C 0.64 -4e-04 0.0065 0.95 T C 0.6412 -0.002 0.0018 0.256 C T 0.345 -0.00552357065670384 0.00369059088375423 0.135 C T 0.32545 3.36288e-05 0.00612088 0.995616 11 107416784 0.0250335 0.0148174 462918 0.0959997 0.366969 C T sepsis || id:ieu-b-69 ieu-b-69 sepsis sepsis || || TRUE igd NA NA NA NA NA NA NA
rs7133378 A G 0.333 0.007 0.001 4.83e-14 A G 0.32 -0.034 0.0068 8.5e-07 A G 0.3335 0.0127 0.0017 2.931e-13 A G 0.333 -0.00464414944628451 0.00381746732931954 0.224 A G 0.284084 -0.00619183 0.00635412 0.329829 12 124409502 -0.020588 0.0152471 462918 0.12 0.319369 A G sepsis || id:ieu-b-69 ieu-b-69 sepsis sepsis || || TRUE igd NA NA NA NA NA NA NA
rs71359171 A T 0.25 -0.007 0.001 4.72e-10 A T 0.25 0.0061 0.0074 0.41 A T 0.2436 -6e-04 0.0022 0.772 A T 0.248 -0.00114891249112811 0.00411113212234822 0.78 A T 0.244312 -0.0104903 0.0066517 0.114776 17 2531375 -0.026065 0.0164084 462918 0.0920005 0.251965 A T sepsis || id:ieu-b-69 ieu-b-69 sepsis sepsis || || TRUE igd NA NA NA NA NA NA NA
rs71575448 A G 0.129 0.011 0.001 5.75e-16 A G 0.87 0.014 0.0098 0.15 A G 0.8651 0.0031 0.0028 0.2619 G A 0.125 -0.0117256788271343 0.00520242871729014 0.0242 G A 0.0930111 0.00263595 0.00996196 0.791316 5 106918329 -0.043215 0.0204652 462918 0.0290001 0.139919 G A sepsis || id:ieu-b-69 ieu-b-69 sepsis sepsis || || TRUE igd NA NA NA NA NA NA NA
rs7162423 T C 0.458 -0.009 0.001 2.43e-20 T C 0.45 -0.0015 0.0063 0.81 T C 0.446 -0.0041 0.0017 0.0165 T C 0.47 -0.0139437811726065 0.0035765044073267 9.42e-05 T C 0.43698 -0.00467007 0.00576273 0.417715 15 74052756 0.0178604 0.0142775 462918 0.34 0.444214 T C sepsis || id:ieu-b-69 ieu-b-69 sepsis sepsis || || TRUE igd NA NA NA NA NA NA NA
rs7173565 T C 0.268 -0.009 0.001 1.65e-19 T C 0.74 -0.035 0.0072 1.7e-06 T C 0.7088 -0.0074 0.0019 0.0001044 C T 0.289 0.0144800856636587 0.00406321001865039 0.000361 C T 0.288393 0.00509568 0.00629765 0.418434 15 38850330 0.0102519 0.0162263 462918 0.649999 0.259126 C T sepsis || id:ieu-b-69 ieu-b-69 sepsis sepsis || || TRUE igd NA NA NA NA NA NA NA
rs7184998 T C 0.485 0.009 0.001 1.02e-22 T C 0.51 0.003 0.0064 0.64 T C 0.518 0 0.0019 0.9814 C T 0.497 0.000978189816158445 0.00355764196554048 0.783 C T 0.507182 -0.00870436 0.00571818 0.127953 16 77214243 0.0119625 0.0142945 462918 0.47 0.474071 C T sepsis || id:ieu-b-69 ieu-b-69 sepsis sepsis || || TRUE igd NA NA NA NA NA NA NA
rs7203385 A T 0.463 0.006 0.001 2.93e-12 A T 0.47 -0.014 0.0064 0.026 A T 0.4656 0.0013 0.0017 0.4395 A T 0.475 0.00278505559010845 0.00356589828197157 0.435 A T 0.522657 0.0021097 0.00571702 0.712112 16 60608885 0.00221313 0.0142316 462918 0.99 0.463387 A T sepsis || id:ieu-b-69 ieu-b-69 sepsis sepsis || || TRUE igd NA NA NA NA NA NA NA
rs72673689 T C 0.281 0.006 0.001 5.11e-10 T C 0.29 0.014 0.007 0.05 T C 0.3012 0.0132 0.0021 1.784e-10 T C 0.292 0.0135015909069133 0.00391391567152841 0.000559 T C 0.208094 0.00431696 0.00702752 0.539021 1 80795646 0.0288365 0.0154682 462918 0.04 0.300259 T C sepsis || id:ieu-b-69 ieu-b-69 sepsis sepsis || || TRUE igd TRUE rs72673689 rs4303039 T C A G
rs72766657 T C 0.13 0.008 0.001 1.7e-08 T C 0.85 -0.0042 0.0096 0.66 T C 0.8592 0.0037 0.0028 0.1865 C T 0.126 -0.011267529120979 0.00504910053010178 0.0256 C T 0.113289 -0.00363868 0.00912476 0.690063 9 136953818 0.0124243 0.0205109 462918 0.38 0.144652 C T sepsis || id:ieu-b-69 ieu-b-69 sepsis sepsis || || TRUE igd NA NA NA NA NA NA NA
rs72772751 T C 0.058 -0.011 0.002 4.47e-08 T C 0.94 0.0063 0.014 0.65 T C 0.9437 0.0056 0.0042 0.1769 C T 0.0551 -0.00903034146878807 0.00768713715028739 0.24 C T 0.0481963 -0.0118184 0.013369 0.376689 16 20068600 0.0256005 0.0305493 462918 0.29 0.057903 C T sepsis || id:ieu-b-69 ieu-b-69 sepsis sepsis || || TRUE igd NA NA NA NA NA NA NA
rs728017 A G 0.381 -0.005 0.001 1.71e-08 A G 0.4 -0.0099 0.0065 0.13 A G 0.3802 -5e-04 0.0017 0.7744 G A 0.615 0.0100278387640618 0.00363508871206046 0.00579 G A 0.537559 0.000546445 0.00572196 0.923918 6 124292594 0.012294 0.0145592 462918 0.37 0.613397 G A sepsis || id:ieu-b-69 ieu-b-69 sepsis sepsis || || TRUE igd NA NA NA NA NA NA NA
rs72807818 A G 0.129 -0.012 0.001 6.1e-19 A G 0.13 -0.025 0.0092 0.0056 A G 0.1325 -0.0095 0.0028 0.00073 A G 0.127 -0.0155551748673185 0.00520242871729014 0.00279 A G 0.0931579 -0.00698697 0.00983706 0.477537 2 51819019 -0.0318987 0.0208546 462918 0.11 0.134627 A G sepsis || id:ieu-b-69 ieu-b-69 sepsis sepsis || || TRUE igd NA NA NA NA NA NA NA
rs72814942 T C 0.09 0.009 0.002 3.49e-08 T C 0.097 -0.011 0.011 0.32 T C 0.0908 0.0051 0.0033 0.1252 T C 0.0825 0.00810116915617681 0.00610648601232694 0.184 T C 0.0912966 0.00471871 0.00990534 0.633804 10 108942660 0.0115937 0.0246634 462918 0.61 0.091134 T C sepsis || id:ieu-b-69 ieu-b-69 sepsis sepsis || || TRUE igd NA NA NA NA NA NA NA
rs72899452 T C 0.064 0.012 0.002 3.63e-11 T C 0.075 0.015 0.012 0.22 T C 0.0662 0.0094 0.0039 0.0152 T C 0.066 0.000728330095801748 0.00688207252091169 0.916 T C 0.0984311 -0.00416941 0.00960891 0.664353 11 45415577 0.057242 0.0287605 462918 0.0470002 0.066096 T C sepsis || id:ieu-b-69 ieu-b-69 sepsis sepsis || || TRUE igd NA NA NA NA NA NA NA
rs73033403 A G 0.129 0.008 0.001 3.11e-09 A G 0.13 0.024 0.0097 0.013 A G 0.1254 0.007 0.0029 0.01557 A G 0.119 0.00196717955043293 0.00539408990396354 0.715 A G 0.103549 0.0116456 0.00938363 0.214586 7 2877941 0.00281085 0.0213235 462918 0.92 0.127599 A G sepsis || id:ieu-b-69 ieu-b-69 sepsis sepsis || || TRUE igd NA NA NA NA NA NA NA
rs73034109 A G 0.221 0.009 0.001 1.3e-14 A G 0.22 0.0068 0.0079 0.39 A G 0.218 0.0027 0.0023 0.2414 A G 0.215 -0.00899931845781194 0.00427088753527763 0.035 A G 0.19655 -0.00829571 0.0071866 0.248365 19 37027160 0.0350501 0.0170854 462918 0.032 0.222187 A G sepsis || id:ieu-b-69 ieu-b-69 sepsis sepsis || || TRUE igd NA NA NA NA NA NA NA
rs73051647 A G 0.09 0.01 0.002 1.63e-10 A G 0.095 0.021 0.011 0.06 A G 0.0935 -0.0016 0.0033 0.6193 A G 0.0767 0.0143351053174639 0.00606310352970708 0.0181 A G 0.0702762 -0.00110894 0.0112128 0.921218 12 6835160 0.0326797 0.0241547 462918 0.0739997 0.095866 A G sepsis || id:ieu-b-69 ieu-b-69 sepsis sepsis || || TRUE igd NA NA NA NA NA NA NA
rs73090632 A G 0.109 -0.008 0.001 4.34e-08 A G 0.88 0.005 0.01 0.62 A G 0.8911 -0.0044 0.0031 0.1496 G A 0.1 0.0138276316596856 0.00553105266387422 0.0124 G A 0.139242 0.00794578 0.00829463 0.338091 3 71784321 0.0251374 0.0225764 462918 0.23 0.112321 G A sepsis || id:ieu-b-69 ieu-b-69 sepsis sepsis || || TRUE igd NA NA NA NA NA NA NA
rs73173725 T C 0.245 -0.008 0.001 1.01e-12 T C 0.76 -0.0044 0.0075 0.56 T C 0.7627 -0.0076 0.0022 0.0006998 C T 0.23 -0.0080533997621824 0.004186763173723 0.0545 C T 0.18463 -0.00290889 0.00736005 0.692676 3 117926647 0.0371238 0.01661 462918 0.0239999 0.241436 C T sepsis || id:ieu-b-69 ieu-b-69 sepsis sepsis || || TRUE igd NA NA NA NA NA NA NA
rs7338765 T C 0.206 -0.006 0.001 4.42e-08 T C 0.2 -0.016 0.0081 0.044 T C 0.2311 -0.0063 0.0021 0.0032 T C 0.207 -0.00942598793070344 0.00447842201706439 0.0352 T C 0.130786 -0.013206 0.00846829 0.118887 13 78995749 -0.0239668 0.0178164 462918 0.0990011 0.201401 T C sepsis || id:ieu-b-69 ieu-b-69 sepsis sepsis || || TRUE igd NA NA NA NA NA NA NA
rs73532287 T G 0.189 0.008 0.001 1.76e-12 T G 0.19 0.0049 0.0082 0.55 T G 0.1964 0.004 0.0024 0.09682 T G 0.186 0.00071514664646815 0.00447842201706439 0.873 T G 0.231494 0.0117979 0.00676868 0.0813317 13 85234525 -0.0206078 0.0179126 462918 0.26 0.195923 T G sepsis || id:ieu-b-69 ieu-b-69 sepsis sepsis || || TRUE igd NA NA NA NA NA NA NA
rs736929 T C 0.415 -0.006 0.001 5.78e-10 T C 0.58 0.001 0.0064 0.88 T C 0.5924 -0.0036 0.0017 0.03525 C T 0.429 0.00661211817185647 0.00360720619363396 0.0668 C T 0.460465 0.00386864 0.00572822 0.499444 14 97343323 -0.0122815 0.014419 462918 0.36 0.411819 C T sepsis || id:ieu-b-69 ieu-b-69 sepsis sepsis || || TRUE igd NA NA NA NA NA NA NA
rs73696927 C G 0.15 -0.008 0.001 4.93e-09 C G 0.15 -0.007 0.0089 0.43 C G 0.1521 -0.0077 0.0027 0.003925 C G 0.15 0.00627163355326134 0.00491232251908705 0.202 C G 0.15073 6.93088e-06 0.00798457 0.999307 7 48736078 0.00983968 0.0197163 462918 0.59 0.15289 C G sepsis || id:ieu-b-69 ieu-b-69 sepsis sepsis || || TRUE igd NA NA NA NA NA NA NA
rs74431276 A G 0.112 0.01 0.001 4.73e-11 A G 0.89 0.024 0.01 0.018 A G 0.8861 0.0105 0.003 0.000441 G A 0.108 0.00978597947557041 0.00565937805463752 0.0839 G A 0.0841251 -0.00946769 0.0102726 0.356715 2 50100570 -0.0100206 0.0221728 462918 0.59 0.116884 G A sepsis || id:ieu-b-69 ieu-b-69 sepsis sepsis || || TRUE igd NA NA NA NA NA NA NA
rs74743707 A T 0.136 0.011 0.001 2.19e-15 A T 0.14 0.02 0.0095 0.035 A T 0.1314 -0.0038 0.0029 0.1808 A T 0.13 0.0124487534084627 0.00521878891311318 0.017 A T 0.17558 0.00977504 0.00753872 0.194753 3 43249957 -0.0111361 0.021185 462918 0.64 0.135227 A T sepsis || id:ieu-b-69 ieu-b-69 sepsis sepsis || || TRUE igd NA NA NA NA NA NA NA
rs7474668 C G 0.132 0.009 0.001 7.99e-11 C G 0.14 -0.011 0.0095 0.24 C G 0.129 0.0117 0.0029 5.003e-05 C G 0.125 0.00291155244022813 0.00513892288197739 0.571 C G 0.169513 0.0093515 0.0076504 0.221574 10 114878779 -0.010366 0.0211568 462918 0.55 0.13234 C G sepsis || id:ieu-b-69 ieu-b-69 sepsis sepsis || || TRUE igd NA NA NA NA NA NA NA
rs751680 A G 0.36 -0.006 0.001 7.44e-09 A G 0.36 0.027 0.0066 5.5e-05 A G 0.3596 -0.0034 0.002 0.08646 A G 0.364 -0.00485027143840525 0.0037199883796632 0.193 A G 0.321625 -0.00534582 0.00611526 0.382022 8 22475627 -0.0145862 0.014838 462918 0.26 0.356452 A G sepsis || id:ieu-b-69 ieu-b-69 sepsis sepsis || || TRUE igd NA NA NA NA NA NA NA
rs75218827 T C 0.026 0.023 0.003 2.73e-15 T C 0.024 -0.02 0.021 0.35 T C 0.0243 0.0035 0.0063 0.5835 T C 0.0244 0.0106091078521833 0.0116873287028233 0.364 T C 0.017201 0.00127671 0.0221388 0.954013 7 3996159 0.0773146 0.0465261 462918 0.12 0.024835 T C sepsis || id:ieu-b-69 ieu-b-69 sepsis sepsis || || TRUE igd NA NA NA NA NA NA NA
rs7551881 T G 0.351 -0.006 0.001 1.07e-10 T G 0.35 -0.01 0.0066 0.13 T G 0.3505 -0.0013 0.002 0.5248 T G 0.345 0.00736429564445409 0.00389759856895769 0.0588 T G 0.336273 -0.00493428 0.00605302 0.41497 1 166955312 -0.00659683 0.014873 462918 0.6 0.355119 T G sepsis || id:ieu-b-69 ieu-b-69 sepsis sepsis || || TRUE igd NA NA NA NA NA NA NA
rs75619216 T C 0.051 -0.012 0.002 1.4e-08 T C 0.055 -0.013 0.014 0.37 T C 0.0556 -0.0096 0.0042 0.02201 T C 0.053 0.00722450652219271 0.0077321641556934 0.35 T C 0.0564099 -0.0198063 0.0123554 0.108924 3 43954461 0.0303286 0.0313026 462918 0.29 0.05503 T C sepsis || id:ieu-b-69 ieu-b-69 sepsis sepsis || || TRUE igd NA NA NA NA NA NA NA
rs75742406 A G 0.25 -0.008 0.001 8.24e-13 A G 0.27 0.035 0.0072 1e-06 A G 0.2577 -0.0082 0.0022 0.0001632 A G 0.25 -0.0108352931003766 0.00401858777077205 0.00703 A G 0.277787 0.00240679 0.00639973 0.706861 11 17070365 -0.00433707 0.0162318 462918 0.86 0.261151 A G sepsis || id:ieu-b-69 ieu-b-69 sepsis sepsis || || TRUE igd NA NA NA NA NA NA NA
rs75869405 A G 0.095 0.01 0.002 4.22e-10 A G 0.099 -0.012 0.011 0.28 A G 0.0934 -0.0017 0.0033 0.6111 A G 0.0868 0.00683712983027179 0.00604322608354751 0.258 A G 0.0926909 -0.00359291 0.00988781 0.71633 3 130748245 0.0193735 0.0241865 462918 0.46 0.097369 A G sepsis || id:ieu-b-69 ieu-b-69 sepsis sepsis || || TRUE igd NA NA NA NA NA NA NA
rs7597911 T C 0.462 0.006 0.001 5.41e-10 T C 0.45 0.019 0.0063 0.0026 T C 0.4572 0.0046 0.0017 0.006154 T C 0.477 -0.00843927441941916 0.00356943275876815 0.018 T C 0.446434 0.0198001 0.00573347 0.000553516 2 222729727 0.0112014 0.0142414 462918 0.46 0.456405 T C sepsis || id:ieu-b-69 ieu-b-69 sepsis sepsis || || TRUE igd NA NA NA NA NA NA NA
rs7607770 T G 0.429 -0.005 0.001 7.96e-09 T G 0.58 0.016 0.0064 0.015 T G 0.5749 -0.0018 0.0019 0.3462 T G 0.558 -0.00249131526055894 0.0035996554368549 0.489 T G 0.545943 -0.00457602 0.00576291 0.427168 2 146465318 -0.0030776 0.0144823 462918 0.99 0.580205 T G sepsis || id:ieu-b-69 ieu-b-69 sepsis sepsis || || TRUE igd NA NA NA NA NA NA NA
rs7619638 A G 0.08 -0.012 0.002 2.56e-13 A G 0.93 -0.03 0.012 0.013 A G 0.9155 -0.0108 0.0034 0.001356 G A 0.0879 0.00467078948072159 0.0067914064548305 0.491 G A 0.0614225 -0.00189658 0.011864 0.872991 3 116002163 0.0138751 0.0262963 462918 0.53 0.079039 G A sepsis || id:ieu-b-69 ieu-b-69 sepsis sepsis || || TRUE igd NA NA NA NA NA NA NA
rs7684006 A G 0.412 0.006 0.001 1.91e-10 A G 0.4 0.011 0.0065 0.096 A G 0.415 -2e-04 0.0017 0.8997 A G 0.408 0.00437767676885677 0.00362299107230365 0.227 A G 0.337512 0.00392958 0.00605192 0.516137 4 18140181 0.00710075 0.0144972 462918 0.74 0.410531 A G sepsis || id:ieu-b-69 ieu-b-69 sepsis sepsis || || TRUE igd NA NA NA NA NA NA NA
rs76901635 A G 0.136 0.008 0.001 1.01e-08 A G 0.15 0.0052 0.0091 0.57 A G 0.1475 3e-04 0.0027 0.9111 A G 0.129 0.0179422776742909 0.00503472452421706 0.00037 A G 0.125519 -0.0110586 0.00861097 0.199058 3 5791364 0.0106633 0.0202464 462918 0.68 0.146232 A G sepsis || id:ieu-b-69 ieu-b-69 sepsis sepsis || || TRUE igd NA NA NA NA NA NA NA
rs77011012 T C 0.415 -0.005 0.001 5.33e-09 T C 0.59 -0.0064 0.0065 0.33 T C 0.5979 -0.0031 0.002 0.1082 C T 0.394 0.00390208080382642 0.00362299107230365 0.282 C T 0.388245 0.00903469 0.00588478 0.124719 7 94305183 -0.0155693 0.0145228 462918 0.21 0.411118 C T sepsis || id:ieu-b-69 ieu-b-69 sepsis sepsis || || TRUE igd NA NA NA NA NA NA NA
rs7708900 T G 0.448 0.006 0.001 3.14e-10 T G 0.44 0.0092 0.0063 0.15 T G 0.4312 -0.0025 0.0019 0.1871 G T 0.56 -0.00343979725875177 0.00358234481029148 0.337 G T 0.519063 -0.0040082 0.00572722 0.484021 5 85374831 0.00512687 0.0142845 462918 0.709999 0.560841 G T sepsis || id:ieu-b-69 ieu-b-69 sepsis sepsis || || TRUE igd NA NA NA NA NA NA NA
rs77176363 A G 0.189 -0.009 0.001 1.07e-15 A G 0.19 0.023 0.0081 0.005 A G 0.188 0.007 0.0025 0.004466 A G 0.184 -0.00863505929747724 0.00451361780036813 0.0557 A G 0.205093 -0.0133468 0.00709177 0.0598356 5 50455839 0.00974581 0.018133 462918 0.780001 0.193895 A G sepsis || id:ieu-b-69 ieu-b-69 sepsis sepsis || || TRUE igd NA NA NA NA NA NA NA
rs77272293 T G 0.041 0.014 0.002 9.78e-10 T G 0.95 0.012 0.015 0.44 T G 0.9557 0.011 0.0046 0.01758 G T 0.0424 0.00049389538453547 0.00840863343194845 0.953 G T 0.0445094 -0.00729375 0.0139148 0.600159 1 96865753 -0.0131132 0.0350992 462918 0.53 0.043115 G T sepsis || id:ieu-b-69 ieu-b-69 sepsis sepsis || || TRUE igd NA NA NA NA NA NA NA
rs77276698 A G 0.247 -0.009 0.001 5.34e-16 A G 0.25 -0.023 0.0073 0.002 A G 0.236 -0.01 0.0022 6.799e-06 A G 0.246 0.00640368822178243 0.00413356297287799 0.121 A G 0.288816 -0.00225652 0.00629029 0.719797 2 159250229 -0.0126978 0.0165123 462918 0.34 0.244303 A G sepsis || id:ieu-b-69 ieu-b-69 sepsis sepsis || || TRUE igd NA NA NA NA NA NA NA
rs7733986 C G 0.169 0.007 0.001 4.42e-08 C G 0.16 0.016 0.0087 0.063 C G 0.1782 0.0034 0.0023 0.1355 C G 0.174 -0.00261830941890285 0.0048371233000107 0.589 C G 0.15151 0.0220327 0.00795962 0.0056391 5 122010080 0.00496116 0.0190264 462918 0.96 0.168269 C G sepsis || id:ieu-b-69 ieu-b-69 sepsis sepsis || || TRUE igd NA NA NA NA NA NA NA
rs77614227 T G 0.058 -0.012 0.002 4.74e-09 T G 0.94 -1e-04 0.014 0.99 T G 0.9437 0.0024 0.0042 0.5707 G T 0.0457 -0.00381975435647159 0.00762427538031224 0.616 G T 0.0632958 0.0075686 0.0118591 0.523335 15 36181554 -0.0405967 0.0306075 462918 0.14 0.057466 G T sepsis || id:ieu-b-69 ieu-b-69 sepsis sepsis || || TRUE igd NA NA NA NA NA NA NA
rs776935 A G 0.181 0.009 0.001 1.09e-12 A G 0.81 0.0049 0.0081 0.54 A G 0.8211 0.0025 0.0022 0.2522 G A 0.172 0.00156696154879399 0.00450469772735826 0.728 G A 0.16517 -0.00334007 0.00769695 0.664327 8 107747281 -0.0111584 0.0181562 462918 0.59 0.188585 G A sepsis || id:ieu-b-69 ieu-b-69 sepsis sepsis || || TRUE igd NA NA NA NA NA NA NA
rs77753524 A G 0.059 -0.011 0.002 6.52e-09 A G 0.93 -0.01 0.013 0.45 A G 0.9375 -0.0176 0.004 9.044e-06 G A 0.0554 0.0153927152526093 0.0072321285074232 0.0334 G A 0.0541218 -0.0120542 0.0126161 0.339342 8 61717158 -0.0309386 0.0291375 462918 0.31 0.064295 G A sepsis || id:ieu-b-69 ieu-b-69 sepsis sepsis || || TRUE igd NA NA NA NA NA NA NA
rs7778413 T C 0.17 -0.008 0.001 1.21e-10 T C 0.82 0.0043 0.0084 0.61 T C 0.8125 0.0062 0.0022 0.004475 C T 0.173 0.000233362670617184 0.00465794681601993 0.96 C T 0.173685 -0.00419753 0.00751931 0.576685 7 127357716 -0.0330938 0.0185937 462918 0.0530005 0.176877 C T sepsis || id:ieu-b-69 ieu-b-69 sepsis sepsis || || TRUE igd NA NA NA NA NA NA NA
rs7790719 A G 0.267 -0.007 0.001 1.35e-10 A G 0.27 -0.0039 0.0072 0.59 A G 0.2572 -0.0027 0.0019 0.1586 G A 0.721 -0.00101542564087184 0.00401382227461398 0.8 G A 0.582807 0.00889344 0.00580062 0.125229 7 3718051 0.00322164 0.016247 462918 0.760001 0.737504 G A sepsis || id:ieu-b-69 ieu-b-69 sepsis sepsis || || TRUE igd NA NA NA NA NA NA NA
rs7805564 T C 0.049 0.012 0.002 7.75e-09 T C 0.051 -0.01 0.015 0.49 T C 0.0581 0.0081 0.004 0.04286 T C 0.0672 0.019871334060563 0.00787949649353221 0.0117 T C 0.0753305 0.00894873 0.0108544 0.409693 7 24050616 0.0185783 0.0323699 462918 0.44 0.050433 T C sepsis || id:ieu-b-69 ieu-b-69 sepsis sepsis || || TRUE igd NA NA NA NA NA NA NA
rs7807019 A G 0.47 -0.005 0.001 6.98e-09 A G 0.52 -0.026 0.0064 5.4e-05 A G 0.547 -0.0028 0.0017 0.09784 G A 0.456 0.0248262571978081 0.00356117335836195 3.1e-12 G A 0.581098 0.0105567 0.00581012 0.0692245 7 117543063 -0.0165412 0.0142436 462918 0.15 0.459692 G A sepsis || id:ieu-b-69 ieu-b-69 sepsis sepsis || || TRUE igd NA NA NA NA NA NA NA
rs7808129 A T 0.246 0.006 0.001 4.41e-08 A T 0.75 -0.0099 0.0072 0.17 A T 0.7544 8e-04 0.002 0.6733 T A 0.237 -0.00630883244637509 0.00408940868300704 0.123 T A 0.222704 -0.0040555 0.00688546 0.555865 7 116569412 -0.00561266 0.0164125 462918 0.68 0.253583 T A sepsis || id:ieu-b-69 ieu-b-69 sepsis sepsis || || TRUE igd NA NA NA NA NA NA NA
rs7822999 A G 0.041 0.013 0.002 7.94e-09 A G 0.04 0.015 0.016 0.36 A G 0.0432 0.0071 0.0047 0.1307 A G 0.0506 0.00509888981202422 0.00953438336427367 0.593 A G 0.0462537 0.0218918 0.013603 0.107543 8 114544359 0.00233538 0.0361119 462918 0.91 0.040352 A G sepsis || id:ieu-b-69 ieu-b-69 sepsis sepsis || || TRUE igd NA NA NA NA NA NA NA
rs78260802 T C 0.054 -0.011 0.002 3.65e-08 T C 0.05 0.0092 0.015 0.53 T C 0.0547 0.0023 0.0042 0.5802 T C 0.0579 0.012121042317517 0.00832476604190028 0.146 T C 0.0553169 -0.0141402 0.0125075 0.25825 3 117422563 0.00557845 0.0324236 462918 0.73 0.050736 T C sepsis || id:ieu-b-69 ieu-b-69 sepsis sepsis || || TRUE igd NA NA NA NA NA NA NA
rs78398400 A G 0.061 0.011 0.002 3.48e-09 A G 0.059 0.029 0.014 0.04 A G 0.0584 0.0218 0.0042 2.06e-07 A G 0.0536 0.00102825469177116 0.0076429569324469 0.893 A G 0.0368034 0.00119679 0.0152473 0.937437 1 96216680 0.021486 0.0308771 462918 0.450001 0.060373 A G sepsis || id:ieu-b-69 ieu-b-69 sepsis sepsis || || TRUE igd NA NA NA NA NA NA NA
rs7844069 T G 0.414 0.006 0.001 2.88e-11 T G 0.41 0.014 0.0064 0.026 T G 0.4193 0.0083 0.0017 1.508e-06 G T 0.588 -0.00827605669116839 0.00361196726124047 0.0219 G T 0.629808 -0.0121212 0.00594114 0.0413295 8 93277087 0.0200782 0.0143984 462918 0.18 0.583972 G T sepsis || id:ieu-b-69 ieu-b-69 sepsis sepsis || || TRUE igd NA NA NA NA NA NA NA
rs78607331 T C 0.04 -0.016 0.002 4.59e-12 T C 0.043 -0.036 0.017 0.03 T C 0.043 0.0285 0.0047 1.353e-09 T C 0.0395 -0.0030826201044262 0.00875405284398392 0.725 T C 0.0567218 -0.0138018 0.0123508 0.26379 12 57648644 0.0235294 0.034309 462918 0.55 0.044713 T C sepsis || id:ieu-b-69 ieu-b-69 sepsis sepsis || || TRUE igd NA NA NA NA NA NA NA
rs7867205 A G 0.427 -0.005 0.001 4.64e-09 A G 0.43 0.0031 0.0064 0.63 A G 0.4463 0.0026 0.0017 0.1191 A G 0.445 -0.012656122517752 0.00359409727981901 0.000433 A G 0.367998 0.00514411 0.00592889 0.385594 9 81436959 -0.00104477 0.0143142 462918 0.77 0.436372 A G sepsis || id:ieu-b-69 ieu-b-69 sepsis sepsis || || TRUE igd NA NA NA NA NA NA NA
rs7873658 T C 0.128 0.008 0.001 3.57e-09 T C 0.12 0.048 0.0097 6.1e-07 T C 0.1288 0.0029 0.0029 0.3156 T C 0.132 0.00368223192448429 0.00539408990396354 0.495 T C 0.116985 0.0289064 0.00891966 0.00119215 9 3246232 0.00647923 0.0215363 462918 0.66 0.124948 T C sepsis || id:ieu-b-69 ieu-b-69 sepsis sepsis || || TRUE igd NA NA NA NA NA NA NA
rs790316 A C 0.478 0.006 0.001 2.01e-12 A C 0.48 -0.012 0.0064 0.056 A C 0.4646 -7e-04 0.0017 0.7005 A C 0.5 0.0029534829638642 0.00355815496982807 0.406 A C 0.510771 -0.0056517 0.00571071 0.322337 18 26408130 -0.000171701 0.0142587 462918 0.98 0.469896 A C sepsis || id:ieu-b-69 ieu-b-69 sepsis sepsis || || TRUE igd NA NA NA NA NA NA NA
rs7915425 T C 0.189 -0.008 0.001 2.34e-11 T C 0.18 0.0077 0.0084 0.36 T C 0.1767 0.0057 0.0022 0.01145 C T 0.823 0.00731495024819672 0.00472178008160028 0.121 C T 0.841137 0.00412986 0.00782412 0.597613 10 125016501 -0.0153711 0.0186643 462918 0.58 0.823685 C T sepsis || id:ieu-b-69 ieu-b-69 sepsis sepsis || || TRUE igd NA NA NA NA NA NA NA
rs7924036 T G 0.488 -0.005 0.001 1.3e-08 T G 0.51 -0.027 0.0063 2.7e-05 T G 0.5012 -0.0138 0.0019 3.617e-13 T G 0.505 -0.00474434944960982 0.00355604025615263 0.182 T G 0.513867 -0.0159573 0.00571138 0.00520691 10 65191645 0.0226493 0.0141941 462918 0.17 0.503299 T G sepsis || id:ieu-b-69 ieu-b-69 sepsis sepsis || || TRUE igd NA NA NA NA NA NA NA
rs79693059 C G 0.084 -0.014 0.002 9.85e-18 C G 0.92 -0.03 0.012 0.011 C G 0.9188 0.0053 0.0035 0.13 G C 0.0795 -0.00368045118103629 0.00656804678137006 0.575 G C 0.0601091 0.028524 0.0120817 0.0182293 11 72340686 0.0140147 0.0255768 462918 0.44 0.084566 G C sepsis || id:ieu-b-69 ieu-b-69 sepsis sepsis || || TRUE igd NA NA NA NA NA NA NA
rs797091 T C 0.18 -0.007 0.001 2.43e-09 T C 0.83 -0.011 0.0086 0.19 T C 0.8276 -0.0128 0.0022 1.271e-08 C T 0.179 0.0112627956103952 0.00475515603380163 0.0178 C T 0.134763 0.00424005 0.0083639 0.612192 12 89724927 -0.0156608 0.018696 462918 0.52 0.177213 C T sepsis || id:ieu-b-69 ieu-b-69 sepsis sepsis || || TRUE igd NA NA NA NA NA NA NA
rs7974266 T C 0.298 -0.007 0.001 6.11e-11 T C 0.69 -0.0038 0.0069 0.58 T C 0.6767 -0.0054 0.002 0.006875 C T 0.328 -0.00718630036174166 0.00385780816393603 0.0623 C T 0.284955 -0.0229793 0.00636101 0.000303228 12 113007602 0.000824196 0.0154673 462918 0.83 0.302789 C T sepsis || id:ieu-b-69 ieu-b-69 sepsis sepsis || || TRUE igd NA NA NA NA NA NA NA
rs7980124 A G 0.352 0.005 0.001 2.1e-08 A G 0.36 -0.019 0.0066 0.0044 A G 0.3523 -0.0014 0.0018 0.414 A G 0.341 -0.0104892509552799 0.00369927358747364 0.00457 A G 0.410307 0.00191242 0.00581486 0.742243 12 78771681 0.00683572 0.0148692 462918 0.51 0.361013 A G sepsis || id:ieu-b-69 ieu-b-69 sepsis sepsis || || TRUE igd NA NA NA NA NA NA NA
rs8025163 T C 0.116 -0.008 0.001 1.32e-08 T C 0.12 -0.033 0.01 0.0013 T C 0.1262 -0.018 0.0025 1.515e-12 T C 0.108 -0.0191689562077012 0.0055106874531236 0.000498 T C 0.0599887 -0.00962174 0.0121179 0.427191 15 67753692 -0.0312006 0.0216468 462918 0.12 0.12439 T C sepsis || id:ieu-b-69 ieu-b-69 sepsis sepsis || || TRUE igd NA NA NA NA NA NA NA
rs8025231 A C 0.432 -0.007 0.001 1.34e-12 A C 0.55 -0.0064 0.0063 0.31 A C 0.5528 -0.0054 0.0019 0.004596 C A 0.442 -0.000653227090396817 0.00374651430818794 0.861 C A 0.538912 -0.00372551 0.00573003 0.51558 15 37648402 0.0187573 0.0142624 462918 0.0929994 0.446138 C A sepsis || id:ieu-b-69 ieu-b-69 sepsis sepsis || || TRUE igd NA NA NA NA NA NA NA
rs8026716 A G 0.387 0.005 0.001 4e-08 A G 0.38 0.0086 0.0065 0.19 A G 0.3822 0.0062 0.0018 0.0004531 A G 0.394 0.00211477370042441 0.00367024333752502 0.564 A G 0.396713 0.0131353 0.005841 0.0245245 15 96954995 -0.00909198 0.0145784 462918 0.58 0.382961 A G sepsis || id:ieu-b-69 ieu-b-69 sepsis sepsis || || TRUE igd NA NA NA NA NA NA NA
rs8028620 T C 0.49 0.005 0.001 1.96e-08 T C 0.51 0.0099 0.0063 0.12 T C 0.5312 0.0053 0.0017 0.001814 T C 0.524 0.0184130320938403 0.00355678745126307 2.28e-07 T C 0.519341 0.0012997 0.00572652 0.820454 15 99202875 0.0110898 0.0142085 462918 0.46 0.512931 T C sepsis || id:ieu-b-69 ieu-b-69 sepsis sepsis || || TRUE igd NA NA NA NA NA NA NA
rs8063871 A C 0.281 0.006 0.001 2.05e-09 A C 0.7 0.01 0.0071 0.15 A C 0.7005 0.0031 0.0019 0.09599 C A 0.289 -0.00840350276022988 0.00387212967842471 0.03 C A 0.287777 0.000248624 0.00630834 0.968562 16 87863500 -0.0216544 0.0156269 462918 0.3 0.294974 C A sepsis || id:ieu-b-69 ieu-b-69 sepsis sepsis || || TRUE igd NA NA NA NA NA NA NA
rs8066969 A G 0.273 0.006 0.001 9.04e-10 A G 0.73 0.0095 0.0071 0.18 A G 0.7298 -2e-04 0.0019 0.9061 G A 0.266 0.00711838224965242 0.00400440287162525 0.0753 G A 0.31471 0.00339228 0.00615683 0.581649 17 11197243 0.0107606 0.0161187 462918 0.760001 0.263039 G A sepsis || id:ieu-b-69 ieu-b-69 sepsis sepsis || || TRUE igd NA NA NA NA NA NA NA
rs8076183 T C 0.453 -0.007 0.001 5.1e-16 T C 0.46 -0.01 0.0064 0.11 T C 0.4441 6e-04 0.0019 0.7369 T C 0.439 -0.00271704048960332 0.00357072848842813 0.447 T C 0.499637 0.0108772 0.00572383 0.0573879 17 61024696 -0.00201925 0.0142987 462918 0.96 0.448644 T C sepsis || id:ieu-b-69 ieu-b-69 sepsis sepsis || || TRUE igd NA NA NA NA NA NA NA
rs8084405 T C 0.354 -0.005 0.001 2.33e-08 T C 0.35 -0.011 0.0067 0.11 T C 0.3456 -0.005 0.0018 0.006051 T C 0.358 0.00228855340205112 0.0037272658976418 0.539 T C 0.313562 -0.0047341 0.00619301 0.444614 18 65940192 0.0106106 0.015062 462918 0.32 0.35066 T C sepsis || id:ieu-b-69 ieu-b-69 sepsis sepsis || || TRUE igd NA NA NA NA NA NA NA
rs8110135 A G 0.276 0.006 0.001 4.29e-10 A G 0.28 -0.0072 0.0071 0.31 A G 0.2723 0.0041 0.0019 0.033 A G 0.281 0.0077235674397443 0.00397257443203561 0.0519 A G 0.31668 0.0134317 0.00614785 0.0289048 19 58998464 -0.0134842 0.0159721 462918 0.43 0.272319 A G sepsis || id:ieu-b-69 ieu-b-69 sepsis sepsis || || TRUE igd NA NA NA NA NA NA NA
rs8180817 C G 0.447 -0.009 0.001 1.39e-23 C G 0.44 -0.0041 0.0064 0.52 C G 0.4276 -0.0019 0.0019 0.3152 C G 0.463 -0.0118522159814619 0.00358993270836247 0.000958 C G 0.474077 -0.00282794 0.00573549 0.621971 7 114047542 -0.0293072 0.0144304 462918 0.02 0.431023 C G sepsis || id:ieu-b-69 ieu-b-69 sepsis sepsis || || TRUE igd NA NA NA NA NA NA NA
rs823248 T G 0.47 -0.006 0.001 5.37e-10 T G 0.48 0.0082 0.0063 0.2 T G 0.4792 0.0026 0.0017 0.1321 T G 0.446 0.00859803286541707 0.00355789131490793 0.0156 T G 0.460466 -0.000603388 0.00574252 0.916317 2 2850634 0.00449607 0.0142827 462918 0.77 0.478398 T G sepsis || id:ieu-b-69 ieu-b-69 sepsis sepsis || || TRUE igd NA NA NA NA NA NA NA
rs830734 A G 0.351 0.008 0.001 7.4e-17 A G 0.64 0.0031 0.0066 0.64 A G 0.6494 -0.004 0.0018 0.02366 A G 0.639 -0.0028944746793201 0.00370599506984915 0.435 A G 0.551942 -0.00263186 0.0057468 0.646974 16 12334807 -0.0200166 0.0149164 462918 0.17 0.646951 A G sepsis || id:ieu-b-69 ieu-b-69 sepsis sepsis || || TRUE igd NA NA NA NA NA NA NA
rs833061 T C 0.494 0.006 0.001 1.15e-11 T C 0.51 0.012 0.0065 0.074 T C 0.512 0.0037 0.0018 0.03559 T C 0.524 0.00205189391951194 0.00355576284645228 0.564 T C 0.4548 -0.00965409 0.00573911 0.092538 6 43737486 -0.0132349 0.0141899 462918 0.34 0.496408 T C sepsis || id:ieu-b-69 ieu-b-69 sepsis sepsis || || TRUE igd NA NA NA NA NA NA NA
rs834233 A G 0.372 -0.006 0.001 1.79e-09 A G 0.36 -0.0067 0.0067 0.32 A G 0.3555 6e-04 0.002 0.7724 A G 0.368 -0.00620246012922497 0.0037199883796632 0.0952 A G 0.412325 -0.00113013 0.00584099 0.846582 1 150375272 0.0157053 0.014478 462918 0.23 0.395778 A G sepsis || id:ieu-b-69 ieu-b-69 sepsis sepsis || || TRUE igd TRUE rs834233 rs1260378 A G A G
rs836603 T C 0.254 0.006 0.001 3.58e-08 T C 0.74 0.0094 0.0072 0.19 T C 0.7343 0.0028 0.0019 0.1377 T C 0.71 -0.00523040815436942 0.00402339088797647 0.194 T C 0.667984 0.00243816 0.00605851 0.687363 2 173528547 -0.00763437 0.0161715 462918 0.73 0.738241 T C sepsis || id:ieu-b-69 ieu-b-69 sepsis sepsis || || TRUE igd NA NA NA NA NA NA NA
rs872621 A C 0.468 0.005 0.001 3.91e-09 A C 0.46 0.0013 0.0063 0.84 A C 0.4634 -0.0062 0.0017 0.0002937 A C 0.449 0.0118768475118117 0.00356483711793006 0.000883 A C 0.401955 0.00111319 0.00583565 0.848716 5 111099116 0.0055853 0.0143054 462918 0.61 0.470408 A C sepsis || id:ieu-b-69 ieu-b-69 sepsis sepsis || || TRUE igd NA NA NA NA NA NA NA
rs8766 T C 0.39 -0.009 0.001 1.53e-23 T C 0.61 -0.021 0.0065 0.0014 T C 0.6215 -6e-04 0.002 0.7496 C T 0.395 -0.00168303457729814 0.00365531751994394 0.645 C T 0.395595 0.00313012 0.0058654 0.593578 18 52895531 -0.00168432 0.0146698 462918 0.8 0.38171 C T sepsis || id:ieu-b-69 ieu-b-69 sepsis sepsis || || TRUE igd NA NA NA NA NA NA NA
rs879483 A G 0.495 -0.005 0.001 7.98e-09 A G 0.48 -0.0073 0.0064 0.26 A G 0.4834 -0.0036 0.0019 0.05594 G A 0.509 0.00257511152607675 0.00356078046199624 0.469 G A 0.612828 -0.00287554 0.00587845 0.624724 5 175280111 -0.00750241 0.0142271 462918 0.58 0.521231 G A sepsis || id:ieu-b-69 ieu-b-69 sepsis sepsis || || TRUE igd NA NA NA NA NA NA NA
rs910187 A G 0.369 -0.008 0.001 2.19e-16 A G 0.37 0.021 0.0065 0.001 A G 0.3699 0.0087 0.0018 1.012e-06 A G 0.348 0.012962636550979 0.00369607511398147 0.000458 A G 0.354706 -0.0135769 0.00599277 0.0234785 20 45841052 0.013195 0.0146888 462918 0.37 0.372997 A G sepsis || id:ieu-b-69 ieu-b-69 sepsis sepsis || || TRUE igd NA NA NA NA NA NA NA
rs911324 A C 0.336 -0.006 0.001 1.77e-09 A C 0.66 0.0044 0.0068 0.52 A C 0.6318 0.0019 0.0018 0.294 A C 0.655 -0.00666365213744813 0.0037426799137205 0.0748 A C 0.58797 -0.00368037 0.0058257 0.527552 14 101083958 -0.01234 0.0150325 462918 0.31 0.659279 A C sepsis || id:ieu-b-69 ieu-b-69 sepsis sepsis || || TRUE igd NA NA NA NA NA NA NA
rs9313374 A T 0.466 -0.006 0.001 1.23e-09 A T 0.53 -0.013 0.0063 0.047 A T 0.544 -0.0038 0.0017 0.02413 A T 0.549 0.00511243527440876 0.00356200243910961 0.151 A T 0.474783 0.00279865 0.00571694 0.624463 5 166810007 -0.0227488 0.0142788 462918 0.22 0.538953 A T sepsis || id:ieu-b-69 ieu-b-69 sepsis sepsis || || TRUE igd NA NA NA NA NA NA NA
rs9315688 A G 0.412 -0.006 0.001 1.42e-11 A G 0.6 -0.0076 0.0065 0.25 A G 0.6065 -0.0057 0.0017 0.0009085 G A 0.416 0.0024308484561142 0.00363990840833393 0.504 G A 0.319168 -0.00536869 0.00613568 0.381577 13 40045598 -0.00302628 0.0144908 462918 0.649999 0.398141 G A sepsis || id:ieu-b-69 ieu-b-69 sepsis sepsis || || TRUE igd NA NA NA NA NA NA NA
rs9317586 A C 0.488 0.008 0.001 3.13e-18 A C 0.48 0.0088 0.0063 0.17 A C 0.4702 0.0083 0.0019 1.482e-05 A C 0.477 0.0190515542147263 0.00356243865360826 8.83e-08 A C 0.525489 0.00391938 0.00573232 0.494145 13 66966427 0.0129172 0.0142305 462918 0.57 0.473135 A C sepsis || id:ieu-b-69 ieu-b-69 sepsis sepsis || || TRUE igd NA NA NA NA NA NA NA
rs9325358 A G 0.409 0.009 0.001 1.44e-21 A G 0.41 0.0017 0.0064 0.79 A G 0.4258 0.002 0.0017 0.254 A G 0.417 0.00507528672596649 0.00360684921895392 0.159 A G 0.455829 0.00281954 0.0057238 0.622296 1 107187906 -0.0215239 0.0143879 462918 0.19 0.4161 A G sepsis || id:ieu-b-69 ieu-b-69 sepsis sepsis || || TRUE igd NA NA NA NA NA NA NA
rs9367074 A G 0.313 0.006 0.001 1.08e-09 A G 0.31 -0.011 0.0069 0.11 A G 0.3042 0.0049 0.0021 0.01839 A G 0.308 0.000898124501828541 0.00386491248711419 0.816 A G 0.295962 -0.000499069 0.00625775 0.936434 6 40695508 0.00740961 0.0154692 462918 0.74 0.304574 A G sepsis || id:ieu-b-69 ieu-b-69 sepsis sepsis || || TRUE igd NA NA NA NA NA NA NA
rs9375945 A T 0.426 -0.007 0.001 8.51e-15 A T 0.58 -0.005 0.0065 0.44 A T 0.5741 -0.0034 0.0019 0.07665 A T 0.582 -0.00400840665195761 0.0035996554368549 0.266 A T 0.683703 -0.00335532 0.00615937 0.585926 6 99596629 0.0135247 0.0143795 462918 0.3 0.575141 A T sepsis || id:ieu-b-69 ieu-b-69 sepsis sepsis || || TRUE igd NA NA NA NA NA NA NA
rs9394502 T C 0.345 -0.009 0.001 3.53e-20 T C 0.35 4e-04 0.0067 0.95 T C 0.3388 0.005 0.002 0.01399 T C 0.36 0.0123246063642015 0.0037502582878027 0.00102 T C 0.408303 0.0101934 0.00580673 0.0791845 6 38452503 -0.000645191 0.0150655 462918 0.84 0.335902 T C sepsis || id:ieu-b-69 ieu-b-69 sepsis sepsis || || TRUE igd NA NA NA NA NA NA NA
rs943827 T C 0.079 0.01 0.002 2.06e-09 T C 0.08 0.0057 0.012 0.63 T C 0.0783 0.008 0.0033 0.01495 C T 0.932 0.00423676538221602 0.0064090505413811 0.508 C T 0.944993 -0.0167825 0.0125657 0.181687 13 54087709 0.011944 0.0258167 462918 0.82 0.917747 C T sepsis || id:ieu-b-69 ieu-b-69 sepsis sepsis || || TRUE igd NA NA NA NA NA NA NA
rs9462029 A G 0.17 -0.009 0.001 7.48e-14 A G 0.83 0.006 0.0086 0.48 A G 0.8358 -0.0307 0.0026 4.465e-33 G A 0.17 0.0178244057546061 0.00502145745383759 0.000396 G A 0.209037 0.0113659 0.00702748 0.105802 6 34815203 0.0557854 0.0192091 462918 0.00449997 0.162305 G A sepsis || id:ieu-b-69 ieu-b-69 sepsis sepsis || || TRUE igd NA NA NA NA NA NA NA
rs9509284 A G 0.402 0.007 0.001 9.59e-13 A G 0.41 -0.0064 0.0064 0.32 A G 0.4213 -2e-04 0.0017 0.9056 G A 0.59 -0.00060165789905044 0.00362155497214894 0.868 G A 0.567254 0.00143424 0.00577277 0.803788 13 21146232 -0.0152741 0.0145136 462918 0.27 0.602636 G A sepsis || id:ieu-b-69 ieu-b-69 sepsis sepsis || || TRUE igd NA NA NA NA NA NA NA
rs9543859 T C 0.119 -0.009 0.001 2.75e-10 T C 0.13 -0.026 0.0098 0.0071 T C 0.1251 -0.0047 0.0029 0.1082 T C 0.122 -0.00824054574155041 0.00537553932449433 0.125 T C 0.15765 -0.00479077 0.00786292 0.542334 13 31869226 -0.0143404 0.0213053 462918 0.7 0.128001 T C sepsis || id:ieu-b-69 ieu-b-69 sepsis sepsis || || TRUE igd NA NA NA NA NA NA NA
rs9561317 T C 0.133 0.009 0.001 7.65e-11 T C 0.13 0.012 0.0095 0.21 T C 0.1191 0.0071 0.0024 0.002412 T C 0.141 0.0085891806542831 0.00528627526513274 0.104 T C 0.105204 0.0107861 0.0093329 0.247802 13 93990654 0.0116292 0.021028 462918 0.630001 0.131871 T C sepsis || id:ieu-b-69 ieu-b-69 sepsis sepsis || || TRUE igd NA NA NA NA NA NA NA
rs9563886 T C 0.394 -0.005 0.001 1.29e-08 T C 0.6 0.0054 0.0065 0.41 T C 0.6079 -0.0013 0.0018 0.4457 C T 0.396 0.00166904633894437 0.00363351675217803 0.646 C T 0.416884 0.0081949 0.00580717 0.158195 13 61720066 -0.00526186 0.0145214 462918 0.55 0.393737 C T sepsis || id:ieu-b-69 ieu-b-69 sepsis sepsis || || TRUE igd NA NA NA NA NA NA NA
rs9570214 C G 0.105 0.012 0.002 6.57e-16 C G 0.099 0.013 0.011 0.23 C G 0.0932 0.0044 0.0029 0.12 C G 0.11 -0.00266182481114127 0.00601244938253854 0.658 C G 0.0976464 -0.00458827 0.00964099 0.634137 13 60417407 0.0410224 0.0235246 462918 0.0669993 0.101059 C G sepsis || id:ieu-b-69 ieu-b-69 sepsis sepsis || || TRUE igd NA NA NA NA NA NA NA
rs9592565 A G 0.418 0.006 0.001 1.16e-10 A G 0.41 -0.0029 0.0064 0.65 A G 0.4246 -0.003 0.0017 0.08001 A G 0.399 0.00680301104969327 0.00361066336779864 0.0594 A G 0.378416 0.00631784 0.00590106 0.284337 13 69348461 -0.0165281 0.0144164 462918 0.27 0.418441 A G sepsis || id:ieu-b-69 ieu-b-69 sepsis sepsis || || TRUE igd NA NA NA NA NA NA NA
rs9607581 A G 0.208 -0.008 0.001 1.23e-11 A G 0.79 0.0079 0.0079 0.31 A G 0.779 -0.0074 0.0021 0.0004444 G A 0.227 0.000541949735738682 0.00439579281564851 0.902 G A 0.251267 -0.0130072 0.00661171 0.0491485 22 39241509 0.00296403 0.0176773 462918 0.98 0.205198 G A sepsis || id:ieu-b-69 ieu-b-69 sepsis sepsis || || TRUE igd NA NA NA NA NA NA NA
rs9611555 A G 0.32 0.009 0.001 8.38e-19 A G 0.32 0.021 0.0068 0.0021 A G 0.3192 0.0025 0.0021 0.2304 A G 0.316 -0.00304583583373699 0.00398907511647312 0.445 A G 0.342168 0.00989325 0.00602731 0.100714 22 41713111 0.0442462 0.0151872 462918 0.00129999 0.324672 A G sepsis || id:ieu-b-69 ieu-b-69 sepsis sepsis || || TRUE igd NA NA NA NA NA NA NA
rs9653970 A G 0.21 -0.007 0.001 4.77e-11 A G 0.2 -0.027 0.0081 0.00084 A G 0.2074 0.0038 0.0024 0.1102 G A 0.804 -0.00397546078044243 0.00441173541594913 0.367 G A 0.842906 0.000734538 0.00794248 0.926315 3 11412754 -0.0231112 0.0176821 462918 0.17 0.791063 G A sepsis || id:ieu-b-69 ieu-b-69 sepsis sepsis || || TRUE igd NA NA NA NA NA NA NA
rs965494 T C 0.385 0.006 0.001 6.19e-09 T C 0.39 0.0011 0.0065 0.87 T C 0.4034 -0.0027 0.0018 0.1254 C T 0.642 0.0013273948221892 0.00365353400311664 0.716 C T 0.616913 0.00252514 0.00590067 0.668695 21 42509823 -0.0114882 0.0146775 462918 0.39 0.615235 C T sepsis || id:ieu-b-69 ieu-b-69 sepsis sepsis || || TRUE igd NA NA NA NA NA NA NA
rs9658417 T C 0.206 0.007 0.001 3.27e-09 T C 0.19 0.035 0.0081 1.2e-05 T C 0.1949 0.0043 0.0024 0.07319 T C 0.205 0.00260591987911893 0.00455013347981215 0.567 T C 0.170973 0.0284494 0.00760112 0.000181987 12 117699505 -0.00152369 0.0179869 462918 0.97 0.195798 T C sepsis || id:ieu-b-69 ieu-b-69 sepsis sepsis || || TRUE igd NA NA NA NA NA NA NA
rs9787523 T C 0.423 0.008 0.001 7.25e-16 T C 0.58 0.018 0.0065 0.0049 T C 0.5924 0.008 0.002 4.306e-05 C T 0.444 -0.0151154660541806 0.00361328749427589 2.87e-05 C T 0.491399 -0.0068641 0.00573243 0.231145 10 106460460 -0.0132915 0.0145523 462918 0.2 0.411366 C T sepsis || id:ieu-b-69 ieu-b-69 sepsis sepsis || || TRUE igd NA NA NA NA NA NA NA
rs9815484 A G 0.173 -0.012 0.001 1.78e-23 A G 0.19 -0.0067 0.0082 0.41 A G 0.1856 -0.0069 0.0024 0.004646 G A 0.819 0.0283714818624497 0.00457842819835389 5.75e-10 G A 0.762295 0.00513708 0.00672309 0.44481 3 117637295 0.0065112 0.0184864 462918 0.75 0.819078 G A sepsis || id:ieu-b-69 ieu-b-69 sepsis sepsis || || TRUE igd NA NA NA NA NA NA NA
rs9838564 A C 0.275 -0.008 0.001 1.8e-14 A C 0.28 -0.026 0.0071 0.00025 A C 0.2722 -0.0115 0.0021 6.831e-08 C A 0.716 0.00378004637789605 0.00400909407996469 0.346 C A 0.66864 0.0269366 0.00606182 8.84464e-06 3 18720044 0.0145669 0.015966 462918 0.22 0.729406 C A sepsis || id:ieu-b-69 ieu-b-69 sepsis sepsis || || TRUE igd NA NA NA NA NA NA NA
rs9872362 T C 0.411 0.005 0.001 1.73e-08 T C 0.59 -0.0065 0.0064 0.31 T C 0.5964 -0.0033 0.0017 0.05555 C T 0.412 0.00239219866384702 0.00361873286776166 0.509 C T 0.443049 0.00401445 0.00576626 0.486305 3 152716443 0.0133396 0.0144784 462918 0.44 0.403498 C T sepsis || id:ieu-b-69 ieu-b-69 sepsis sepsis || || TRUE igd NA NA NA NA NA NA NA
rs9880919 A G 0.25 0.006 0.001 1.01e-08 A G 0.24 -0.004 0.0074 0.59 A G 0.261 0.0146 0.002 8.57e-14 A G 0.247 0.031818171469857 0.0041423730930618 1.57e-14 A G 0.225532 0.00174707 0.00683958 0.798387 3 85461302 -0.0077482 0.0164956 462918 0.57 0.244726 A G sepsis || id:ieu-b-69 ieu-b-69 sepsis sepsis || || TRUE igd NA NA NA NA NA NA NA
rs9884482 T C 0.385 -0.007 0.001 4.07e-14 T C 0.62 0.01 0.0066 0.12 T C 0.637 -0.0016 0.0017 0.3358 C T 0.381 0.00823653879861368 0.00367614717388158 0.025 C T 0.38471 0.00399788 0.005863 0.495313 4 106081636 0.00390244 0.0146752 462918 0.87 0.372008 C T sepsis || id:ieu-b-69 ieu-b-69 sepsis sepsis || || TRUE igd NA NA NA NA NA NA NA
rs9889282 A C 0.388 -0.008 0.001 1.33e-18 A C 0.61 -0.0031 0.0065 0.64 A C 0.5992 -0.0023 0.0017 0.196 C A 0.375 0.0149002361435921 0.00365711912703508 4.66e-05 C A 0.371342 0.00344231 0.00591488 0.560583 17 50259142 0.0156031 0.0146146 462918 0.22 0.387924 C A sepsis || id:ieu-b-69 ieu-b-69 sepsis sepsis || || TRUE igd NA NA NA NA NA NA NA
rs990559 T G 0.288 -0.006 0.001 4.97e-08 T G 0.72 -0.017 0.0071 0.015 T G 0.7046 -0.0047 0.0019 0.01339 G T 0.293 0.00385954090160064 0.00396816826476827 0.331 G T 0.311151 -0.00202267 0.00620093 0.744281 9 78823996 -0.0105463 0.015887 462918 0.52 0.282323 G T sepsis || id:ieu-b-69 ieu-b-69 sepsis sepsis || || TRUE igd NA NA NA NA NA NA NA
rs9926159 C G 0.347 -0.005 0.001 3.81e-08 C G 0.65 -0.011 0.0065 0.081 C G 0.6511 -0.0016 0.002 0.4191 G C 0.351 -0.00646440092597342 0.00373222361476042 0.0834 G C 0.413162 0.0146675 0.00581548 0.0116641 16 75116266 0.0294923 0.0149401 462918 0.0530005 0.347703 G C sepsis || id:ieu-b-69 ieu-b-69 sepsis sepsis || || TRUE igd NA NA NA NA NA NA NA
rs9936879 A C 0.358 0.008 0.001 7.65e-18 A C 0.62 0.012 0.0069 0.084 A C 0.6236 0.0018 0.0019 0.3595 C A 0.383 -0.0157862039819819 0.00368017777926514 1.82e-05 C A 0.496629 0.00899698 0.00572125 0.115822 16 705360 0.012255 0.0148147 462918 0.41 0.358776 C A sepsis || id:ieu-b-69 ieu-b-69 sepsis sepsis || || TRUE igd TRUE rs9936879 rs3803697 C A C T
rs9943753 A G 0.363 -0.007 0.001 1.24e-13 A G 0.37 -0.017 0.0066 0.01 A G 0.3591 -0.0068 0.0017 5.729e-05 G A 0.642 0.00466292702876924 0.00368636749351807 0.206 G A 0.565398 0.0031606 0.00583873 0.588289 12 109840940 -0.028259 0.0146373 462918 0.0219999 0.62549 G A sepsis || id:ieu-b-69 ieu-b-69 sepsis sepsis || || TRUE igd NA NA NA NA NA NA NA
rs9971199 A C 0.288 0.006 0.001 6.48e-09 A C 0.72 0.0074 0.0071 0.3 A C 0.7149 0.0049 0.0021 0.01944 C A 0.292 -0.00360353571465351 0.00397701521195005 0.365 C A 0.255739 -0.0152337 0.00656566 0.0203292 10 131686381 -0.0115135 0.0158122 462918 0.4 0.279297 C A sepsis || id:ieu-b-69 ieu-b-69 sepsis sepsis || || TRUE igd NA NA NA NA NA NA NA
